# Supplementary material for: Hologenome analysis reveals independent evolution to chemosymbiosis by deep-sea bivalves
Source: BMC Biol. 2023 Mar 8;21:51. doi: 10.1186/s12915-023-01551-z (PMC9993606; doi:10.1186/s12915-023-01551-z)
Supplement: Supplementary file 2 — Additional file 2: Table S1. Constitution of prokaryotes in the gill of C. bisecta based on 16S rDNA amplicon analysis. Table S3. Putative transproter genes in SCbi. Table S4. Genes in biosynthesis pathways of amino acids and cofactors. Table S11. The expansion and contraction events among the three symbiotic bivalves (Conchocele bisecta, Archivesica marissinica, Gigantidas platifrons). Table S12. Counts of pfam domains related to the glycosyl hydrolase families in bivalve genomes. Table S13. Number of Pfam protein families related to the PRRs that involved in bacterial recognition. [file 12915_2023_1551_MOESM2_ESM.xls]

## Sheet: Table S1
Table S1 Constitution of prokaryotes in the gill of Conchocele bisecta based on 16S rDNA amplicon analysis.
Best hit in SILVA rRNA database (release 123)	Gill_1	Gill_2	Gill_3	Gill_average	Gonad
SUP05_cluster;endosymbiont_of_Conchocele_disjuncta (Gammaproteobacteria)	103910a (96.46%)b	105264 (90.24%)	102028 (97.49%)	103734 (94.73%)	727 (3.63%)
Rickettsiales;Mitochondria;uncultured_bacterium (Alphaproteobacteria)	1704 (1.58%)	3155 (2.70%)	282 (0.27%)	1714 (1.52%)	77 (0.38%)
Victivallaceae;Victivallis;uncultured_Lentisphaerae_bacterium (Lentisphaeria)	1174 (1.09%)	266 (0.23%)	1430 (1.37%)	957 (0.89%)	2603 (12.98%)
Xanthomonadaceae;Mizugakiibacter;uncultured_bacterium (Gammaproteobacteria)	199 (0.18%)	504 (0.43%)	40 (0.04%)	248 (0.22%)	1 (0.00%)
SUP05_cluster;endosymbiont_of_Bathymodiolus_heckerae (Gammaproteobacteria)	98 (0.09%)	37 (0.03%)	159 (0.15%)	98 (0.09%)	106 (0.53%)
Acidithiobacillales;uncultured_gamma_proteobacterium (Gammaproteobacteria)	2 (0.00%)	0 (0.00%)	1 (0.00%)	1 (0.00%)	8632 (43.05%)
Comamonadaceae;Delftia;uncultured_bacterium (Betaproteobacteria)	13 (0.01%)	1 (0.00%)	0 (0.00%)	5 (0.00%)	2520 (12.57%)
Arenicellales;Arenicellaceae;uncultured_bacterium (Gammaproteobacteria)	0 (0.00%)	2 (0.00%)	0 (0.00%)	1 (0.00%)	1666 (8.31%)
Pseudomonadaceae;Pseudomonas;Aretaon_asperrimus_thorny_stick_insect (Gammaproteobacteria)	37 (0.03%)	4317 (3.70%)	0 (0.00%)	1451 (1.24%)	1285 (6.41%)
Others	581 (0.54%)	3095 (2.65%)	714 (0.68%)	1465 (1.29%)	2435 (12.14%)
Total Tags	107718	116646	104654	109673	20052
aNumber of aligned 16S tags.
bThe relative percentage of each reference.

## Sheet: Table S3
Table S3 Putative transproter genes predicted by TransAPP (Elbourne et al. 2017) in SCbi (Symbionts of Conchocele biescta)
TC Number	Family ID	Transporter Family	Substrate [Import (I) / Export (E)]	SCbi ORF	KEGG orthology annotation	KEGG orthology gene name
1.A.11	Amt	The Ammonia Transporter Channel (Amt) Family	ammonium [ I-E ]	SCbi1_00323	K03320	amt, AMT, MEP
1.A.11	Amt	The Ammonia Transporter Channel (Amt) Family	ammonium [ I-E ]	SCbi1_00704	K03320	amt, AMT, MEP
1.A.23	MscS	The Small Conductance Mechanosensitive Ion Channel (MscS) Family	small-conductance mechanosensitive ion channel [ I-E ]	SCbi1_00558	K16052	ynaI, mscMJ
1.A.30	Mot/Exb	The H+- or Na+-translocating Bacterial Flagellar Motor 1ExbBD Outer Membrane Transport Energizer		SCbi1_00187	K03560	tolR
1.A.30	Mot/Exb	The H+- or Na+-translocating Bacterial Flagellar Motor 1ExbBD Outer Membrane Transport Energizer		SCbi1_00188	K03562	tolQ
2.A.1	MFS	The Major Facilitator Superfamily (MFS)	Acetyl-CoA:CoA antiporter [ I-E ]	SCbi1_00404	K08218	ampG
2.A.1	MFS	The Major Facilitator Superfamily (MFS)	multidrug efflux [ E ]	SCbi1_00090
2.A.1	MFS	The Major Facilitator Superfamily (MFS)	multidrug efflux [ E ]	SCbi1_00629	K00406	ccoP
2.A.1	MFS	The Major Facilitator Superfamily (MFS)	multidrug efflux [ E ]	SCbi1_00786
2.A.1	MFS	The Major Facilitator Superfamily (MFS)	nitrate [ I-E ]	SCbi1_00326	K02575	NRT, narK, nrtP, nasA
2.A.1	MFS	The Major Facilitator Superfamily (MFS)	nitrate [ I-E ]	SCbi1_01343	K02575	NRT, narK, nrtP, nasA
2.A.1	MFS	The Major Facilitator Superfamily (MFS)	nitrate [ I-E ]	SCbi1_01344	K02575	NRT, narK, nrtP, nasA
2.A.19	CaCA	The Ca2+:Cation Antiporter (CaCA) Family	sodium ion:calcium ion antiporter [ I-E ]	SCbi1_00469	K07301	yrbG
2.A.20	PiT	The Inorganic Phosphate Transporter (PiT) Family	phosphate [ I-E ]	SCbi1_00487	K03306	TC.PIT
2.A.21	SSS	The Solute:Sodium Symporter (SSS) Family	sodium ion:panthothenate symporter [ I ]	SCbi1_00772
2.A.21	SSS	The Solute:Sodium Symporter (SSS) Family	sodium ion:proline symporter [ I ]	SCbi1_00253
2.A.21	SSS	The Solute:Sodium Symporter (SSS) Family	sodium ion:proline symporter [ I ]	SCbi1_00770	K14392	panF
2.A.21	SSS	The Solute:Sodium Symporter (SSS) Family	sodium ion:proline symporter [ I ]	SCbi1_00771
2.A.33	NhaA	The NhaA Na+:H+ Antiporter (NhaA) Family	sodium ion:proton antiporter [ I-E ]	SCbi1_01262	K03313	nhaA
2.A.38	Trk	The K+ Transporter (Trk) Family	potassium ion uptake [ I ]	SCbi1_00250	K03498	trkH, trkG, ktrB
2.A.4	CDF	The Cation Diffusion Facilitator (CDF) Family	cation efflux [ E ]	SCbi1_00177
2.A.51	CHR	The Chromate Ion Transporter (CHR) Family	chromate ion [ E ]	SCbi1_01245	K07240	chrA
2.A.53	SulP	The Sulfate Permease (SulP) Family	sulfate [ I ]	SCbi1_00078	K03321	TC.SULP
2.A.53	SulP	The Sulfate Permease (SulP) Family	sulfate [ I ]	SCbi1_00079	K03321	TC.SULP
2.A.53	SulP	The Sulfate Permease (SulP) Family	sulfate [ I ]	SCbi1_00519	K03321	TC.SULP
2.A.53	SulP	The Sulfate Permease (SulP) Family	sulfate [ I ]	SCbi1_00663	K03321	TC.SULP
2.A.53	SulP	The Sulfate Permease (SulP) Family	sulfate [ I ]	SCbi1_00664	K03321	TC.SULP
2.A.56	TRAP-T	The Tripartite ATP-independent Periplasmic Transporter (TRAP-T) Family	C4-dicarboxylate [ I ]	SCbi1_01021
2.A.56	TRAP-T	The Tripartite ATP-independent Periplasmic Transporter (TRAP-T) Family	C4-dicarboxylate [ I ]	SCbi1_01022
2.A.56	TRAP-T	The Tripartite ATP-independent Periplasmic Transporter (TRAP-T) Family	C4-dicarboxylate [ I ]	SCbi1_01023	K03299	TC.GNTP
2.A.56	TRAP-T	The Tripartite ATP-independent Periplasmic Transporter (TRAP-T) Family	C4-dicarboxylate [ I ]	SCbi1_01024	K03299	TC.GNTP
2.A.6	RND	The Resistance-Nodulation-Cell Division (RND) Superfamily	multidrug/solvent efflux (HAE1 subfamily) [ E ]	SCbi1_00125
2.A.6	RND	The Resistance-Nodulation-Cell Division (RND) Superfamily	multidrug/solvent efflux (HAE1 subfamily) [ E ]	SCbi1_00245
2.A.6	RND	The Resistance-Nodulation-Cell Division (RND) Superfamily	multidrug/solvent efflux (HAE3 subfamily) [ E ]	SCbi1_00393	K07003	K07003
2.A.6	RND	The Resistance-Nodulation-Cell Division (RND) Superfamily	multidrug/solvent efflux (HAE3 subfamily) [ E ]	SCbi1_00796	K07003	K07003
2.A.6	RND	The Resistance-Nodulation-Cell Division (RND) Superfamily	multidrug/solvent efflux (HAE3 subfamily) [ E ]	SCbi1_01208	K07003	K07003
2.A.6	RND	The Resistance-Nodulation-Cell Division (RND) Superfamily	multidrug/solvent efflux (MmpL homolog/HAE2 subfamily)	SCbi1_00794	K07003	K07003
2.A.6	RND	The Resistance-Nodulation-Cell Division (RND) Superfamily	protein export (SecDF) [ E ]	SCbi1_00637	K03072	secD
2.A.62	NhaD	The NhaD Na+:H+ Antiporter (NhaD) Family	sodium ion:proton antiporter [ I-E ]	SCbi1_00274
2.A.64	Tat	The Twin Arginine Targeting (Tat) Family	protein export [ E ]	SCbi1_01335	K03116	tatA
2.A.64	Tat	The Twin Arginine Targeting (Tat) Family	protein export [ E ]	SCbi1_01336	K03117	tatB
2.A.64	Tat	The Twin Arginine Targeting (Tat) Family	protein export [ E ]	SCbi1_01337	K03118	tatC
2.A.66	MOP	The Multidrug/Oligosaccharidyl-lipid/Polysaccharide (MOP) Flippase Superfamily	multidrug efflux [ E ]	SCbi1_00358
2.A.66	MOP	The Multidrug/Oligosaccharidyl-lipid/Polysaccharide (MOP) Flippase Superfamily	virulence factor MviN [ E ]	SCbi1_00137	K03980	murJ, mviN
2.A.7	DMT	The Drug/Metabolite Transporter (DMT) Superfamily	drug/metabolite? [ E ]	SCbi1_00679	K15268	eamA
2.A.7	DMT	The Drug/Metabolite Transporter (DMT) Superfamily	chloramphenicol (RarD homolog)	SCbi1_00905
2.A.7	DMT	The Drug/Metabolite Transporter (DMT) Superfamily	drug/metabolite? [ E ]	SCbi1_00532
2.A.7	DMT	The Drug/Metabolite Transporter (DMT) Superfamily	drug/metabolite? [ E ]	SCbi1_00906
2.A.71	FBT	The Folate-Biopterin Transporter (FBT) Family	folate/biopterin [ I ]	SCbi1_00919
2.A.86	AI-2E	The Autoinducer-2 Exporter (AI-2E) Family (Formerly the PerM Family, TC #9.B.22)	Autoinducer-2 export [ E ]	SCbi1_00904
2.A.9	Oxa1	The Cytochrome Oxidase Biogenesis (Oxa1) Family	60 KD inner membrane protein OxaA homolog	SCbi1_01296	K03217	yidC, spoIIIJ, OXA1, ccfA
3.A.1	ABC	The ATP-binding Cassette (ABC) Superfamily	phosphate	SCbi1_00105	K09972	aapP, bztD
3.A.1	ABC	The ATP-binding Cassette (ABC) Superfamily	amino acid [ I-E ]	SCbi1_00103	K09970	aapQ, bztB
3.A.1	ABC	The ATP-binding Cassette (ABC) Superfamily	amino acid (glutamine/glutamate/aspartate?) [ I-E ]	SCbi1_00102	K09969	aapJ, bztA
3.A.1	ABC	The ATP-binding Cassette (ABC) Superfamily	amino aicd (glutamine/glutamate/aspartate?) [ I-E ]	SCbi1_00104	K09971	aapM, bztC
3.A.1	ABC	The ATP-binding Cassette (ABC) Superfamily	daunorubicin [ E ]	SCbi1_01203	K01990	ABC-2.A
3.A.1	ABC	The ATP-binding Cassette (ABC) Superfamily	heme [ E ]	SCbi1_00069	K10834	E3.6.3.41
3.A.1	ABC	The ATP-binding Cassette (ABC) Superfamily	heme [ E ]	SCbi1_00550	K02193	ccmA
3.A.1	ABC	The ATP-binding Cassette (ABC) Superfamily	heme export [ E ]	SCbi1_00551	K02194	ccmB
3.A.1	ABC	The ATP-binding Cassette (ABC) Superfamily	heme export [ E ]	SCbi1_01458	K02195	ccmC
3.A.1	ABC	The ATP-binding Cassette (ABC) Superfamily	lipid A [ E ]	SCbi1_01438	K11085	msbA
3.A.1	ABC	The ATP-binding Cassette (ABC) Superfamily	Lipopolysaccharide [ E ]*	SCbi1_00657	K06861	lptB
3.A.1	ABC	The ATP-binding Cassette (ABC) Superfamily	lipoprotein [ E ]	SCbi1_00457	K09810	lolD
3.A.1	ABC	The ATP-binding Cassette (ABC) Superfamily	lipoprotein releasing [ E ]	SCbi1_00456	K09808	lolC_E
3.A.1	ABC	The ATP-binding Cassette (ABC) Superfamily	manganese/zinc ion [ I ]	SCbi1_00548	K09816	znuB
3.A.1	ABC	The ATP-binding Cassette (ABC) Superfamily	phosphate	SCbi1_00481	K02036	pstB
3.A.1	ABC	The ATP-binding Cassette (ABC) Superfamily	phosphate	SCbi1_00482	K02038	pstA
3.A.1	ABC	The ATP-binding Cassette (ABC) Superfamily	phosphate	SCbi1_00483	K02037	pstC
3.A.1	ABC	The ATP-binding Cassette (ABC) Superfamily	phosphate	SCbi1_00484	K02040	pstS
3.A.1	ABC	The ATP-binding Cassette (ABC) Superfamily	multidrug/Drug E1 [ E ]*	SCbi1_01202	K01992	ABC-2.P
3.A.1	ABC	The ATP-binding Cassette (ABC) Superfamily	multidrug?	SCbi1_00290	K07089	K07089
3.A.1	ABC	The ATP-binding Cassette (ABC) Superfamily	Uup homolog/duplicated ATPase	SCbi1_00814	K15738	uup
3.A.1	ABC	The ATP-binding Cassette (ABC) Superfamily	zinc	SCbi1_00727	K09815	znuA
3.A.1	ABC	The ATP-binding Cassette (ABC) Superfamily	zinc*	SCbi1_01158	K09817	znuC
3.A.10	H+-PPase	The H+-translocating Pyrophosphatase (H+-PPase) Family	proton (vacuolar) [ I-E ]	SCbi1_00759	K15987	hppA
3.A.10	H+-PPase	The H+-translocating Pyrophosphatase (H+-PPase) Family	proton (vacuolar) [ I-E ]	SCbi1_01139	K15987	hppA
3.A.11	DNA-T	The Bacterial Competence-related DNA Transformation Transporter (DNA-T) Family	ssDNA [ I ]	SCbi1_01045	K02238	comEC
3.A.2	F-ATPase	The H+- or Na+-translocating F-type, V-type and A-type ATPase (F-ATPase) Superfamily	protons [ I-E ]	SCbi1_01300	K02114	ATPF1E, atpC
3.A.2	F-ATPase	The H+- or Na+-translocating F-type, V-type and A-type ATPase (F-ATPase) Superfamily	protons [ I-E ]	SCbi1_01301	K02112	ATPF1B, atpD
3.A.2	F-ATPase	The H+- or Na+-translocating F-type, V-type and A-type ATPase (F-ATPase) Superfamily	protons [ I-E ]	SCbi1_01302	K02112	ATPF1B, atpD
3.A.2	F-ATPase	The H+- or Na+-translocating F-type, V-type and A-type ATPase (F-ATPase) Superfamily	protons [ I-E ]	SCbi1_01303	K02115	ATPF1G, atpG
3.A.2	F-ATPase	The H+- or Na+-translocating F-type, V-type and A-type ATPase (F-ATPase) Superfamily	protons [ I-E ]	SCbi1_01304	K02111	ATPF1A, atpA
3.A.2	F-ATPase	The H+- or Na+-translocating F-type, V-type and A-type ATPase (F-ATPase) Superfamily	protons [ I-E ]	SCbi1_01305	K02113	ATPF1D, atpH
3.A.2	F-ATPase	The H+- or Na+-translocating F-type, V-type and A-type ATPase (F-ATPase) Superfamily	protons [ I-E ]	SCbi1_01306	K02109	ATPF0B, atpF
3.A.2	F-ATPase	The H+- or Na+-translocating F-type, V-type and A-type ATPase (F-ATPase) Superfamily	protons [ I-E ]	SCbi1_01307	K02110	ATPF0C, atpE
3.A.2	F-ATPase	The H+- or Na+-translocating F-type, V-type and A-type ATPase (F-ATPase) Superfamily	protons [ I-E ]	SCbi1_01308	K02108	ATPF0A, atpB
3.A.2	F-ATPase	The H+- or Na+-translocating F-type, V-type and A-type ATPase (F-ATPase) Superfamily	protons [ I-E ]	SCbi1_01309	K02116	atpI
3.A.3	P-ATPase	The P-type ATPase (P-ATPase) Superfamily	copper ion [ E ]	SCbi1_00331	K01533	copB
3.A.3	P-ATPase	The P-type ATPase (P-ATPase) Superfamily	copper ion [ E ]	SCbi1_00619	K01533	copB
3.A.3	P-ATPase	The P-type ATPase (P-ATPase) Superfamily	zinc/cadmium/cobalt ion [ I-E ]	SCbi1_00621	K01533	copB
9.A.19	MgtE	The Mg2+ Transporter-E (MgtE) Family	magnesium ion	SCbi1_00536	K06213	mgtE
9.A.40	HCC	The HlyC/CorC (HCC) Family	heavy metal ion [ I-E ]	SCbi1_00260
9.A.8	FeoB	The Ferrous Iron Uptake (FeoB) Family	ferrous ion [ I-E ]	SCbi1_00174	K04759	feoB
Function of ABC transporter was revised based on blast results in ABCdb (Fichant et al. 2006).

## Sheet: Table S4
Table S4 Genes in biosynthesis pathways of amino acids and cofactors
Pathway	KO	Symbol	Name	EC	Symbiont's genes	Host's genes
Amino acids
ko00220 (Arginine biosynthesis)
	K14677	ACY1	aminoacylase	3.5.1.14		Conbi11484
	K14682	argAB	amino-acid N-acetyltransferase	2.3.1.1	SCbi_00050
	K00930	argB	acetylglutamate kinase	2.7.2.8	SCbi_00330
	K00145	argC	N-acetyl-gamma-glutamyl-phosphate reductase	1.2.1.38	SCbi_00741
	K00821	argD	acetylornithine/N-succinyldiaminopimelate aminotransferase	2.6.1.11	SCbi_00539
	K01940	argG, ASS1	argininosuccinate synthase	6.3.4.5	SCbi_01089	Conbi06888,Conbi10031,Conbi10032,Conbi17947,Conbi20284
	K01755	argH, ASL	argininosuccinate lyase	4.3.2.1		Conbi20591
	K00620	argJ	glutamate N-acetyltransferase / amino-acid N-acetyltransferase	2.3.1.1	SCbi_00173
	K00812	aspB	aspartate aminotransferase	2.6.1.1	SCbi_00525	Conbi23518
	K01915	glnA, GLUL	glutamine synthetase	6.3.1.2	SCbi_00064,SCbi_00065	Conbi23684,Conbi21068
	K01425	glsA, GLS	glutaminase	3.5.1.2		Conbi04389,Conbi23667
	K00261	GLUD1_2, gdhA	glutamate dehydrogenase (NAD(P)+)	1.4.1.3		Conbi12084
	K14454	GOT1	aspartate aminotransferase, cytoplasmic	2.6.1.1		Conbi23376
	K14455	GOT2	aspartate aminotransferase, mitochondrial	2.6.1.1		Conbi11271
	K00814	GPT, ALT	alanine transaminase	2.6.1.2		Conbi08858,Conbi13151,Conbi13152,Conbi16962
	K13240	NOS1	nitric-oxide synthase, brain	1.14.13.39		Conbi18853,Conbi18854,Conbi18855
	K00611	OTC, argF, argI	ornithine carbamoyltransferase	2.1.3.3	SCbi_00540
	K01427	URE	urease	3.5.1.5		Conbi10089
ko00250 (Alanine, aspartate and glutamate metabolism)
	K13524	ABAT	4-aminobutyrate aminotransferase / (S)-3-amino-2-methylpropionate transaminase	2.6.1.19		Conbi03519
	K00830	AGXT	alanine-glyoxylate transaminase / serine-glyoxylate transaminase / serine-pyruvate transaminase	2.6.1.44		Conbi01917
	K00827	AGXT2	alanine-glyoxylate transaminase / (R)-3-amino-2-methylpropionate-pyruvate transaminase	2.6.1.40		Conbi13380
	K00139	ALDH5A1	succinate-semialdehyde dehydrogenase	1.2.1.24		Conbi11323
	K01424	ansA, ansB	L-asparaginase	3.5.1.1	SCbi_00700
	K01940	argG, ASS1	argininosuccinate synthase	6.3.4.5	SCbi_01089	Conbi06888,Conbi10031,Conbi10032,Conbi17947,Conbi20284
	K01755	argH, ASL	argininosuccinate lyase	4.3.2.1		Conbi20591
	K01953	asnB, ASNS	asparagine synthase (glutamine-hydrolysing)	6.3.5.4	SCbi_00241	Conbi15998,Conbi08053
	K00812	aspB	aspartate aminotransferase	2.6.1.1	SCbi_00525	Conbi23518
	K11540	CAD	carbamoyl-phosphate synthase / aspartate carbamoyltransferase / dihydroorotase	2.1.3.2		Conbi22415
	K01956	carA, CPA1	carbamoyl-phosphate synthase small subunit	6.3.5.5	SCbi_00306
	K01955	carB, CPA2	carbamoyl-phosphate synthase large subunit	6.3.5.5	SCbi_00304
	K00272	DDO	D-aspartate oxidase	1.4.3.1		Conbi03696,Conbi24161
	K00294	E1.2.1.88	1-pyrroline-5-carboxylate dehydrogenase	1.2.1.88		Conbi02801,Conbi24804
	K01424	E3.5.1.1, ansA, ansB	L-asparaginase	3.5.1.1	SCbi_00700
	K01580	E4.1.1.15, gadB, gadA, GAD	glutamate decarboxylase	4.1.1.15		Conbi11640
	K00820	glmS, GFPT	glutamine---fructose-6-phosphate transaminase (isomerizing)	2.6.1.16	SCbi_00366	Conbi06754
	K01915	glnA, GLUL	glutamine synthetase	6.3.1.2	SCbi_00064,SCbi_00065	Conbi23684,Conbi21068
	K01425	glsA, GLS	glutaminase	3.5.1.2		Conbi04389,Conbi23667
	K00264	GLT1	glutamate synthase (NADH)	1.4.1.14		Conbi02943
	K00265	gltB	glutamate synthase (NADPH) large chain	1.4.1.13	SCbi_01177
	K00266	gltD	glutamate synthase (NADPH) small chain	1.4.1.13	SCbi_01375,SCbi_01376
	K00261	GLUD1_2, gdhA	glutamate dehydrogenase (NAD(P)+)	1.4.1.3		Conbi12084
	K14454	GOT1	aspartate aminotransferase, cytoplasmic	2.6.1.1		Conbi23376
	K14455	GOT2	aspartate aminotransferase, mitochondrial	2.6.1.1		Conbi11271
	K00814	GPT, ALT	alanine transaminase	2.6.1.2		Conbi08858,Conbi13151,Conbi13152,Conbi16962
	K13051	iaaA, ASRGL1	beta-aspartyl-peptidase (threonine type)	3.4.19.5		Conbi00001, Conbi00421
	K00278	nadB	L-aspartate oxidase	1.4.3.16	SCbi_01209
	K13566	NIT2, yafV	omega-amidase	3.5.1.3		Conbi22120,Conbi24068
	K01939	purA, ADSS	adenylosuccinate synthase	6.3.4.4	SCbi_00044	Conbi17227
	K01756	purB, ADSL	adenylosuccinate lyase	4.3.2.2	SCbi_00667	Conbi21672
	K00764	purF, PPAT	amidophosphoribosyltransferase	2.4.2.14	SCbi_00642	Conbi10294
	K00609	pyrB, PYR2	aspartate carbamoyltransferase catalytic subunit	2.1.3.2	SCbi_00596
*ko00470 (D-Amino acid metabolism)	K01775	alr	alanine racemase	5.1.1.1	SCbi_01449,SCbi_01450	Conbi09627,Conbi09628,Conbi17906
*ko00470 (D-Amino acid metabolism)	K00824	dat	D-alanine transaminase	2.6.1.21	SCbi_00884
ko00260 (Glycine, serine and threonine metabolism)
	K00830	AGXT	serine-glyoxylate transaminase	2.6.1.45		Conbi01917
	K00827	AGXT2	alanine-glyoxylate transaminase	2.6.1.44		Conbi13380
	K14085	ALDH7A1	aldehyde dehydrogenase family 7 member A1	1.2.1.3		Conbi18038
	K00276	AOC3, AOC2, tynA	primary-amine oxidase	1.4.3.21		Conbi19330,Conbi19331
	K00133	asd	aspartate-semialdehyde dehydrogenase	1.2.1.11	SCbi_01190,SCbi_01191
	K00108	betA, CHDH	choline dehydrogenase	1.1.99.1		Conbi18932,Conbi13744
	K00544	BHMT	betaine-homocysteine S-methyltransferase	2.1.1.5		Conbi03412,Conbi23619,Conbi09155,Conbi09157
	K01697	CBS	cystathionine beta-synthase	4.2.1.22		Conbi02041,Conbi19398
	K17103	CHO1, pssA	CDP-diacylglycerol---serine O-phosphatidyltransferase	2.7.8.8	SCbi_00544
	K01758	CTH	cystathionine gamma-lyase	4.4.1.1		Conbi09587
	K00273	DAO, aao	D-amino-acid oxidase	1.4.3.3		Conbi18563
	K00382	DLD, lpd, pdhD	dihydrolipoamide dehydrogenase	1.8.1.4	SCbi_01205	Conbi16767
	K00003	E1.1.1.3	homoserine dehydrogenase	1.1.1.3	SCbi_01382
	K00643	E2.3.1.37, ALAS	5-aminolevulinate synthase	2.3.1.37		Conbi05535,Conbi05536
	K01754	E4.3.1.19, ilvA, tdcB	threonine dehydratase	4.3.1.19	SCbi_00011,SCbi_00012	Conbi03147,Conbi02100,Conbi15075
	K11529	gck, gckA, GLYCTK	glycerate 2-kinase	2.7.1.165	SCbi_00234	Conbi20248
	K11529	gck, gckA, GLYCTK	glycerate 2-kinase	2.7.1.165	SCbi_00234	Conbi20248
	K02437	gcvH, GCSH	glycine cleavage system H protein		SCbi_00943	Conbi04796
	K00605	gcvT, AMT	aminomethyltransferase	2.1.2.10	SCbi_00944	Conbi19881
	K00281	GLDC, gcvP	glycine dehydrogenase	1.4.4.2	SCbi_00421	Conbi14429
	K00600	glyA, SHMT	glycine hydroxymethyltransferase	2.1.2.1	SCbi_00530	Conbi06426,Conbi20965,Conbi14366
	K15633	gpmI	2,3-bisphosphoglycerate-independent phosphoglycerate mutase	5.4.2.12	SCbi_00732
	K00049	GRHPR	glyoxylate/hydroxypyruvate reductase	1.1.1.79		Conbi10093,Conbi16019,Conbi16020,Conbi16021,Conbi18534,Conbi10720
	K01620	ltaE	threonine aldolase	4.1.2.48		Conbi17776
	K00928	lysC	aspartate kinase	2.7.2.4	SCbi_00793
	K00274	MAO, aofH	monoamine oxidase	1.4.3.4		Conbi19141,Conbi18428
	K01834	PGAM, gpmA	2,3-bisphosphoglycerate-dependent phosphoglycerate mutase	5.4.2.11		Conbi19987
	K00306	PIPOX	sarcosine oxidase / L-pipecolate oxidase	1.5.3.1		Conbi04387,Conbi06574,Conbi16566,Conbi19691,Conbi24887,Conbi24888,Conbi08615,Conbi21343,Conbi17860,Conbi01132,Conbi08482,Conbi14122,Conbi08196,Conbi21042
	K17989	SDS, SDH, CHA1	L-serine/L-threonine ammonia-lyase	4.3.1.17		Conbi25390
	K00058	serA, PHGDH	D-3-phosphoglycerate dehydrogenase / 2-oxoglutarate reductase	1.1.1.399	SCbi_00858	Conbi11560
	K01079	serB, PSPH	phosphoserine phosphatase	3.1.3.3	SCbi_00710	Conbi00517,Conbi07369,Conbi14581,Conbi21619
	K00831	serC, PSAT1	phosphoserine aminotransferase	2.6.1.52	SCbi_00859	Conbi08755,Conbi08066
	K12235	SRR	serine racemase	5.1.1.18		Conbi07891,Conbi11666
	K15789	TDH	threonine 3-dehydrogenase	1.1.1.103		Conbi02317
	K01733	thrC	threonine synthase	4.2.3.1	SCbi_01383
	K01695	trpA	tryptophan synthase alpha chain	4.2.1.20	SCbi_01272
	K01696	trpB	tryptophan synthase beta chain	4.2.1.20	SCbi_01280
ko00270 (Cysteine and methionine metabolism)
	K00827	AGXT2	alanine-glyoxylate transaminase / (R)-3-amino-2-methylpropionate-pyruvate transaminase	2.6.1.40		Conbi13380
	K00133	asd	aspartate-semialdehyde dehydrogenase	1.2.1.11	SCbi_01190,SCbi_01191
	K00812	aspB	aspartate aminotransferase	2.6.1.1	SCbi_00525	Conbi23518
	K00544	BHMT	betaine-homocysteine S-methyltransferase	2.1.1.5		Conbi03412,Conbi23619,Conbi09155,Conbi09157
	K01697	CBS	cystathionine beta-synthase	4.2.1.22		Conbi02041,Conbi19398
	K00816	CCBL	cysteine-S-conjugate beta-lyase	4.4.1.13		Conbi02272
	K00456	CDO1	cysteine dioxygenase	1.13.11.20		Conbi11437
	K01758	CTH	cystathionine gamma-lyase	4.4.1.1		Conbi09587
	K00640	cysE	serine O-acetyltransferase	2.3.1.30	SCbi_00782
	K00640	cysE	serine O-acetyltransferase	2.3.1.30	SCbi_00782
	K01738	cysK	cysteine synthase	2.5.1.47		Conbi09276
	K12339	cysM	S-sulfo-L-cysteine synthase (O-acetyl-L-serine-dependent)	2.5.1.144	SCbi_01385
	K05396	dcyD	D-cysteine desulfhydrase	4.4.1.15		Conbi20182
	K00558	DNMT1, dcm	DNA (cytosine-5)-methyltransferase 1	2.1.1.37	SCbi_00020,SCbi_01096,SCbi_01311	Conbi03729,Conbi02266,Conbi08103
	K17399	DNMT3B	DNA (cytosine-5)-methyltransferase 3B	2.1.1.37		Conbi21473
	K00003	E1.1.1.3	homoserine dehydrogenase	1.1.1.3	SCbi_01382
	K00826	E2.6.1.42, ilvE	branched-chain amino acid aminotransferase	2.6.1.42	SCbi_00792	Conbi15173,Conbi22307,Conbi02407,Conbi02409,Conbi04595,Conbi19298
	K01251	E3.3.1.1, ahcY	adenosylhomocysteinase	3.13.2.1	SCbi_00554	Conbi03840,Conbi15864,Conbi15865,Conbi15866
	K01761	E4.4.1.11	methionine-gamma-lyase	4.4.1.11		Conbi08950
	K11204	GCLC	glutamate--cysteine ligase catalytic subunit	6.3.2.2		Conbi13198
	K11205	GCLM	glutamate--cysteine ligase regulatory subunit			Conbi07955,Conbi07956
	K14454	GOT1	aspartate aminotransferase, cytoplasmic	2.6.1.1		Conbi23376
	K14455	GOT2	aspartate aminotransferase, mitochondrial	2.6.1.1		Conbi11271
	K01919	gshA	glutamate--cysteine ligase	6.3.2.2	SCbi_01172,SCbi_01173
	K01920	gshB	glutathione synthase	6.3.2.3	SCbi_00590
	K21456	GSS	glutathione synthase	6.3.2.3		Conbi06305,Conbi15033,Conbi11181
	K22207	LCD	L-cysteine desulfhydrase	4.4.1.28		Conbi05151,Conbi09413
	K00928	lysC	aspartate kinase	2.7.2.4	SCbi_00793
	K00025	MDH1	malate dehydrogenase	1.1.1.37		Conbi15745,Conbi19110,Conbi04179,Conbi02579
	K00026	MDH2	malate dehydrogenase	1.1.1.37		Conbi01856
	K00651	metA	homoserine O-succinyltransferase/O-acetyltransferase	2.3.1.31	SCbi_01229
	K00549	metE	5-methyltetrahydropteroyltriglutamate--homocysteine methyltransferase	2.1.1.14	SCbi_00661
	K00548	metH, MTR	5-methyltetrahydrofolate--homocysteine methyltransferase	2.1.1.13	SCbi_00083,SCbi_00084,SCbi_00085,SCbi_00086	Conbi18049,Conbi18053,Conbi18054,Conbi21078,Conbi04353,Conbi11879,Conbi12012,Conbi14288,Conbi14291,Conbi19630
	K00789	metK	S-adenosylmethionine synthetase	2.5.1.6	SCbi_00553	Conbi02294,Conbi09036,Conbi01395
	K00641	metX	homoserine O-acetyltransferase/O-succinyltransferase	2.3.1.31		Conbi16732
	K10764	metZ	O-succinylhomoserine sulfhydrylase	2.5.1.-	SCbi_00641
	K00547	mmuM, BHMT2	homocysteine S-methyltransferase	2.1.1.10		Conbi19731,Conbi10122
	K00772	mtaP, MTAP	5'-methylthioadenosine phosphorylase	2.4.2.28		Conbi20963,Conbi23275
	K08963	mtnA	methylthioribose-1-phosphate isomerase	5.3.1.23		Conbi16238,Conbi16626,Conbi09285,Conbi10588
	K08964	mtnB	methylthioribulose-1-phosphate dehydratase	4.2.1.109		Conbi07023,Conbi12903,Conbi17210,Conbi20683
	K09880	mtnC, ENOPH1	enolase-phosphatase E1	3.1.3.77		Conbi23949
	K08967	mtnD, mtnZ, ADI1	1,2-dihydroxy-3-keto-5-methylthiopentene dioxygenase	1.13.11.53		Conbi16763
	K00899	mtnK	5-methylthioribose kinase	2.7.1.100		Conbi03531
	K17989	SDS, SDH, CHA1	L-serine/L-threonine ammonia-lyase	4.3.1.17		Conbi25390
	K01611	speD, AMD1	S-adenosylmethionine decarboxylase	4.1.1.50		Conbi10114
	K00797	speE, SRM	spermidine synthase	2.5.1.16		Conbi01669,Conbi16684,Conbi12071
	K01011	TST, MPST, sseA	thiosulfate/3-mercaptopyruvate sulfurtransferase	2.8.1.1	SCbi_00292	Conbi16159,Conbi11574,Conbi24629,Conbi25472,Conbi25473,Conbi25474,Conbi13922,Conbi13923
ko00290 (Valine, leucine and isoleucine biosynthesis)
	K01652	E2.2.1.6L, ilvB, ilvG, ilvI	acetolactate synthase I/II/III large subunit	2.2.1.6	SCbi_00547,SCbi_01436
	K01653	E2.2.1.6S, ilvH, ilvN	acetolactate synthase I/III small subunit	2.2.1.6	SCbi_00546
	K00826	E2.6.1.42, ilvE	branched-chain amino acid aminotransferase	2.6.1.42	SCbi_00792	Conbi15173,Conbi22307,Conbi02407,Conbi02409,Conbi04595,Conbi19298
	K01754	E4.3.1.19, ilvA, tdcB	threonine dehydratase	4.3.1.19	SCbi_00011,SCbi_00012	Conbi03147,Conbi02100,Conbi15075
	K00053	ilvC	ketol-acid reductoisomerase	1.1.1.86	SCbi_00545
	K01687	ilvD	dihydroxy-acid dehydratase	4.2.1.9	SCbi_00048,SCbi_00049
	K01649	leuA, IMS	2-isopropylmalate synthase	2.3.3.13	SCbi_00543
	K01703	leuC, IPMI-L	3-isopropylmalate/(R)-2-methylmalate dehydratase large subunit	4.2.1.33	SCbi_00242
	K01704	leuD, IPMI-S	3-isopropylmalate/(R)-2-methylmalate dehydratase small subunit	4.2.1.33	SCbi_00243
	K17989	SDS, SDH, CHA1	L-serine/L-threonine ammonia-lyase	4.3.1.17		Conbi25390
ko00300 (Lysine biosynthesis)
	K00825	AADAT, KAT2	kynurenine/2-aminoadipate aminotransferase	2.6.1.39		Conbi20301,Conbi09813
	K00821	argD	acetylornithine/N-succinyldiaminopimelate aminotransferase	2.6.1.11	SCbi_00539
	K00133	asd	aspartate-semialdehyde dehydrogenase	1.2.1.11	SCbi_01190,SCbi_01191
	K01714	dapA	4-hydroxy-tetrahydrodipicolinate synthase	4.3.3.7	SCbi_00703
	K00215	dapB	4-hydroxy-tetrahydrodipicolinate reductase	1.17.1.8	SCbi_00437
	K00674	dapD	2,3,4,5-tetrahydropyridine-2,6-dicarboxylate N-succinyltransferase	2.3.1.117	SCbi_00994
	K01439	dapE	succinyl-diaminopimelate desuccinylase	3.5.1.18	SCbi_00707
	K01778	dapF	diaminopimelate epimerase	5.1.1.7	SCbi_00131
	K00003	E1.1.1.3	homoserine dehydrogenase	1.1.1.3	SCbi_01382
	K01586	lysA	diaminopimelate decarboxylase	4.1.1.20		Conbi07394
	K00928	lysC	aspartate kinase	2.7.2.4	SCbi_00793
	K05825	LYSN	2-aminoadipate transaminase	2.6.1.-	SCbi_01390	Conbi01090,Conbi20110
	K01928	murE	UDP-N-acetylmuramoyl-L-alanyl-D-glutamate--2,6-diaminopimelate ligase	6.3.2.13	SCbi_01079
	K01929	murF	UDP-N-acetylmuramoyl-tripeptide--D-alanyl-D-alanine ligase	6.3.2.10	SCbi_01083
ko00330 (Arginine and proline metabolism)
	K00128	ALDH	aldehyde dehydrogenase (NAD+)	1.2.1.3		Conbi24298,Conbi19929,Conbi04912,Conbi18519,Conbi18520,Conbi24807,Conbi11829,Conbi10062,Conbi23638
	K12657	ALDH18A1, P5CS	delta-1-pyrroline-5-carboxylate synthetase	1.2.1.41		Conbi10486
	K14085	ALDH7A1	aldehyde dehydrogenase family 7 member A1	1.2.1.3		Conbi18038
	K00149	ALDH9A1	aldehyde dehydrogenase family 9 member A1	1.2.1.3		Conbi10309
	K11182	AOC1, ABP1	diamine oxidase	1.4.3.22		Conbi10939,Conbi10940,Conbi18324,Conbi01219,Conbi15636
	K00812	aspB	aspartate aminotransferase	2.6.1.1	SCbi_00525	Conbi23518
	K08660	CNDP2	cytosolic nonspecific dipeptidase	3.4.13.18		Conbi07470
	K00273	DAO, aao	D-amino-acid oxidase	1.4.3.3		Conbi18563
	K00824	dat	D-alanine transaminase	2.6.1.21	SCbi_00884
	K00294	E1.2.1.88	1-pyrroline-5-carboxylate dehydrogenase	1.2.1.88		Conbi02801,Conbi24804
	K00933	E2.7.3.2	creatine kinase	2.7.3.2		Conbi00956,Conbi00957,Conbi04519,Conbi04522,Conbi04523,Conbi05357,Conbi05358,Conbi21698
	K01426	E3.5.1.4, amiE	amidase	3.5.1.4		Conbi02781,Conbi02782,Conbi02783,Conbi02784,Conbi02785,Conbi02789,Conbi21176
	K01581	E4.1.1.17, ODC1, speC, speF	ornithine decarboxylase	4.1.1.17		Conbi01055
	K14454	GOT1	aspartate aminotransferase, cytoplasmic	2.6.1.1		Conbi23376
	K14455	GOT2	aspartate aminotransferase, mitochondrial	2.6.1.1		Conbi11271
	K18123	HOGA1	4-hydroxy-2-oxoglutarate aldolase	4.1.3.16		Conbi13098
	K18384	L3HYPDH	trans-L-3-hydroxyproline dehydratase	4.2.1.77		Conbi12006
	K11142	LAP3	cytosol aminopeptidase	3.4.11.1		Conbi19988
	K00274	MAO, aofH	monoamine oxidase	1.4.3.4		Conbi19141,Conbi18428
	K13366	MPAO, PAO1	polyamine oxidase	1.5.3.14		Conbi01791,Conbi05672,Conbi05680
	K13240	NOS1	nitric-oxide synthase, brain	1.14.13.39		Conbi18853,Conbi18854,Conbi18855
	K00472	P4HA	prolyl 4-hydroxylase	1.14.11.2		Conbi13188,Conbi07175,Conbi17933,Conbi16682,Conbi17375,Conbi01179
	K01259	pip	proline iminopeptidase	3.4.11.5		Conbi16939
	K00147	proA	glutamate-5-semialdehyde dehydrogenase	1.2.1.41	SCbi_01120
	K00931	proB	glutamate 5-kinase	2.7.2.11	SCbi_00003
	K00286	proC	pyrroline-5-carboxylate reductase	1.5.1.2	SCbi_00495	Conbi22199,Conbi23718
	K00318	PRODH	proline dehydrogenase	1.5.5.2		Conbi01209,Conbi07049
	K11394	PRODH2	hydroxyproline dehydrogenase	1.5.5.3		Conbi02364
	K00819	rocD, OAT	ornithine--oxo-acid transaminase	2.6.1.13		Conbi15424
	K12259	SMOX, PAO5	spermine oxidase	1.5.3.16		Conbi00378,Conbi00379,Conbi16160
	K01480	speB	agmatinase	3.5.3.11		Conbi16342
	K01611	speD, AMD1	S-adenosylmethionine decarboxylase	4.1.1.50		Conbi10114
	K00797	speE, SRM	spermidine synthase	2.5.1.16		Conbi01669,Conbi16684,Conbi12071
	K00657	speG, SAT	diamine N-acetyltransferase	2.3.1.57		Conbi14103,Conbi14104
ko00340 (Histidine metabolism)
	K00128	ALDH	aldehyde dehydrogenase (NAD+)	1.2.1.3		Conbi24298,Conbi19929,Conbi04912,Conbi18519,Conbi18520,Conbi24807,Conbi11829,Conbi10062,Conbi23638
	K14085	ALDH7A1	aldehyde dehydrogenase family 7 member A1	1.2.1.3		Conbi18038
	K00149	ALDH9A1	aldehyde dehydrogenase family 9 member A1	1.2.1.3		Conbi10309
	K11182	AOC1, ABP1	diamine oxidase	1.4.3.22		Conbi10939,Conbi10940,Conbi18324,Conbi01219,Conbi15636
	K19787	CARNMT1	carnosine N-methyltransferase	2.1.1.22		Conbi00014,Conbi00026,Conbi01688,Conbi06875,Conbi08901,Conbi11316,Conbi13635,Conbi18806,Conbi21901,Conbi24084
	K08660	CNDP2	cytosolic nonspecific dipeptidase	3.4.13.18		Conbi07470
	K20247	EGT2	hercynylcysteine S-oxide lyase	4.4.1.36		Conbi12739,Conbi12740,Conbi23225,Conbi23227,Conbi23228,Conbi23878
	K13990	FTCD	glutamate formiminotransferase / formiminotetrahydrofolate cyclodeaminase	2.1.2.5		Conbi16471
	K01590	hdc, HDC	histidine decarboxylase	4.1.1.22		Conbi11203
	K01814	hisA	phosphoribosylformimino-5-aminoimidazole carboxamide ribotide isomerase	5.3.1.16	SCbi_00132,SCbi_01223
	K01693	hisB	imidazoleglycerol-phosphate dehydratase	4.2.1.19	SCbi_01189
	K00817	hisC	histidinol-phosphate aminotransferase	2.6.1.9	SCbi_00856,SCbi_01194
	K00013	hisD	histidinol dehydrogenase	1.1.1.23	SCbi_00824,SCbi_00825,SCbi_00826
	K01523	hisE	phosphoribosyl-ATP pyrophosphohydrolase	3.6.1.31	SCbi_01334
	K02500	hisF	imidazole glycerol-phosphate synthase subunit HisF	4.3.2.10	SCbi_00605
	K00765	hisG	ATP phosphoribosyltransferase	2.4.2.17	SCbi_00823
	K02501	hisH	imidazole glycerol-phosphate synthase subunit HisH	4.3.2.10	SCbi_01188
	K01496	hisI	phosphoribosyl-AMP cyclohydrolase	3.5.4.19	SCbi_01333
	K02502	hisZ	ATP phosphoribosyltransferase regulatory subunit		SCbi_00043
	K01745	hutH, HAL	histidine ammonia-lyase	4.3.1.3		Conbi19164
	K01468	hutI, AMDHD1	imidazolonepropionase	3.5.2.7		Conbi19165
	K01712	hutU, UROC1	urocanate hydratase	4.2.1.49		Conbi21095
	K00274	MAO, aofH	monoamine oxidase	1.4.3.4		Conbi19141,Conbi18428
ko00400 (Phenylalanine, tyrosine and tryptophan biosynthesis)
	K00800	aroA	3-phosphoshikimate 1-carboxyvinyltransferase	2.5.1.19	SCbi_00854
	K01735	aroB	3-dehydroquinate synthase	4.2.3.4	SCbi_00269
	K01736	aroC	chorismate synthase	4.2.3.5	SCbi_00518
	K00014	aroE	shikimate dehydrogenase	1.1.1.25	SCbi_00872
	K03786	aroQ, qutE	3-dehydroquinate dehydratase II	4.2.1.10	SCbi_00744
	K00812	aspB	aspartate aminotransferase	2.6.1.1	SCbi_00525	Conbi23518
	K00210	E1.3.1.12 (tyrA2)	prephenate dehydrogenase	1.3.1.12	SCbi_00855
	K01626	E2.5.1.54, aroF, aroG, aroH	3-deoxy-7-phosphoheptulonate synthase	2.5.1.54	SCbi_00417
	K00891	E2.7.1.71, aroK, aroL	shikimate kinase	2.7.1.71	SCbi_00789,SCbi_00790
	K14454	GOT1	aspartate aminotransferase, cytoplasmic	2.6.1.1		Conbi23376
	K14455	GOT2	aspartate aminotransferase, mitochondrial	2.6.1.1		Conbi11271
	K00817	hisC	histidinol-phosphate aminotransferase	2.6.1.9	SCbi_00856,SCbi_01194
	K14170	pheA	chorismate mutase / prephenate dehydratase	4.2.1.51	SCbi_00857
	K00500	phhA, PAH	phenylalanine-4-hydroxylase	1.14.16.1		Conbi03682,Conbi13064,Conbi13065,Conbi13364,Conbi16891,Conbi16892,Conbi20801,Conbi14477,Conbi20059,Conbi03059
	K01695	trpA	tryptophan synthase alpha chain	4.2.1.20	SCbi_01272
	K01696	trpB	tryptophan synthase beta chain	4.2.1.20	SCbi_01280
	K01609	trpC	indole-3-glycerol phosphate synthase	4.1.1.48	SCbi_00442
	K00766	trpD	anthranilate phosphoribosyltransferase	2.4.2.18	SCbi_00500
	K01657	trpE	anthranilate synthase component I	4.1.3.27	SCbi_00099,SCbi_01055
	K01817	trpF	phosphoribosylanthranilate isomerase	5.3.1.24	SCbi_01285
	K01658	trpG	anthranilate synthase component II	4.1.3.27	SCbi_00959
B type vitamins
ko00730 (Thiamine metabolism)
	K14394	ACP1	low molecular weight phosphotyrosine protein phosphatase	3.1.3.2		Conbi15621
	K00939	adk, AK	adenylate kinase	2.7.4.3	SCbi_00675,SCbi_01137	Conbi20804,Conbi14776,Conbi21372,Conbi25317,Conbi00129,Conbi12735,Conbi12736
	K01662	dxs	1-deoxy-D-xylulose-5-phosphate synthase	2.2.1.7	SCbi_00225
	K01077	E3.1.3.1, phoA, phoB	alkaline phosphatase	3.1.3.1		Conbi11546,Conbi11548,Conbi12581,Conbi16028,Conbi22416,Conbi22417,Conbi09134,Conbi09135
	K04487	iscS, NFS1	cysteine desulfurase	2.8.1.7	SCbi_00779	Conbi16894,Conbi13806
	K06949	rsgA, engC	ribosome biogenesis GTPase / thiamine phosphate phosphatase	3.1.3.100	SCbi_00802
	K14154	THI6	thiamine-phosphate diphosphorylase / hydroxyethylthiazole kinase	2.5.1.3 2.7.1.50		Conbi02034, Conbi19706, Conbi19579
	K03147	thiC	phosphomethylpyrimidine synthase	4.1.99.17	SCbi_00200
	K00941	thiD	hydroxymethylpyrimidine/phosphomethylpyrimidine kinase	2.7.1.49	SCbi_01195
	K00788	thiE	thiamine-phosphate pyrophosphorylase	2.5.1.3	SCbi_01150
	K00788	thiE	thiamine-phosphate pyrophosphorylase	2.5.1.3	SCbi_01150
	K03149	thiG	thiazole synthase	2.8.1.10	SCbi_00445
	K00946	thiL	thiamine-monophosphate kinase	2.7.4.16	SCbi_00008
	K00949	thiN, TPK1, THI80	thiamine pyrophosphokinase	2.7.6.2		Conbi00344,Conbi02981
	K03153	thiO	glycine oxidase	1.4.3.19	SCbi_00917
ko00740 (Riboflavin metabolism)
	K14394	ACP1	low molecular weight phosphotyrosine protein phosphatase	3.1.3.2		Conbi15621
	K14410	ACP2	lysosomal acid phosphatase	3.1.3.2		Conbi00489,Conbi01622,Conbi14805,Conbi14806,Conbi17353,Conbi17355
	K14379	ACP5	tartrate-resistant acid phosphatase type 5	3.1.3.2		Conbi08138,Conbi08143,Conbi20572
	K01513	ENPP1_3, CD203	ectonucleotide pyrophosphatase/phosphodiesterase 1	3.1.4.1		Conbi01864,Conbi12687,Conbi12689,Conbi15571,Conbi15572,Conbi21141
	K00953	FLAD1	FAD synthetase	2.7.7.2		Conbi25211
	K00861	RFK, FMN1	riboflavin kinase	2.7.1.26		Conbi17731
	K14652	ribBA	3,4-dihydroxy 2-butanone 4-phosphate synthase / GTP cyclohydrolase II	3.5.4.25	SCbi_00073,SCbi_00074,SCbi_00075
	K11752	ribD	diaminohydroxyphosphoribosylaminopyrimidine deaminase / 5-amino-6-(5-phosphoribosylamino)uracil reductase	1.1.1.193	SCbi_01041,SCbi_01042
	K00793	ribE, RIB5	riboflavin synthase	2.5.1.9	SCbi_00072
	K11753	ribF	riboflavin kinase / FMN adenylyltransferase	2.7.1.26	SCbi_01230
	K00794	ribH, RIB4	6,7-dimethyl-8-ribityllumazine synthase	2.5.1.78	SCbi_00076
ko00750 (Vitamin B6 metabolism)
	K00097	pdxA	4-hydroxythreonine-4-phosphate dehydrogenase	1.1.1.262	SCbi_00127
	K03473	pdxB	erythronate-4-phosphate dehydrogenase	1.1.1.290	SCbi_00166
	K00275	pdxH, PNPO	pyridoxamine 5'-phosphate oxidase	1.4.3.5	SCbi_00874	Conbi18338,Conbi04267
	K03474	pdxJ	pyridoxine 5-phosphate synthase	2.6.99.2	SCbi_00837
	K00868	pdxK, pdxY	pyridoxine kinase	2.7.1.35		Conbi06203
	K06215	pdxS, pdx1	pyridoxal 5'-phosphate synthase pdxS subunit	4.3.3.6		Conbi06550,Conbi06551
	K08681	pdxT, pdx2	pyridoxal 5'-phosphate synthase pdxT subunit	4.3.3.6		Conbi06549
	K13248	PHOSPHO2	pyridoxal phosphate phosphatase PHOSPHO2	3.1.3.74		Conbi09368
	K00831	serC, PSAT1	phosphoserine aminotransferase	2.6.1.52	SCbi_00859	Conbi08755,Conbi08066
	K01733	thrC	threonine synthase	4.2.3.1	SCbi_01383
ko00760 (Nicotinate and nicotinamide metabolism)
	K01242	CD38	ADP-ribosyl cyclase 1	2.4.99.20		Conbi18256,Conbi20240,Conbi20241,Conbi20246
	K01081	E3.1.3.5	5'-nucleotidase	3.1.3.5	SCbi_01446	Conbi23163,Conbi01088,Conbi18867,Conbi06906
	K03426	E3.6.1.22, NUDT12, nudC	NAD+ diphosphatase	3.6.1.22		Conbi24643
	K01950	E6.3.5.1, NADSYN1, QNS1, nadE	NAD+ synthase (glutamine-hydrolysing)	6.3.5.1	SCbi_00101	Conbi14716
	K01513	ENPP1_3, CD203	ectonucleotide pyrophosphatase/phosphodiesterase 1	3.1.4.1		Conbi01864,Conbi12687,Conbi12689,Conbi15571,Conbi15572,Conbi21141
	K03517	nadA	quinolinate synthase	2.5.1.72	SCbi_00217
	K00278	nadB	L-aspartate oxidase	1.4.3.16	SCbi_01209
	K00767	nadC, QPRT	nicotinate-nucleotide pyrophosphorylase (carboxylating)	2.4.2.19	SCbi_00508
	K00969	nadD	nicotinate-nucleotide adenylyltransferase	2.7.7.18	SCbi_00389
	K06989	nadX, ASPDH	aspartate dehydrogenase	1.4.1.21		Conbi01588
	K03462	NAMPT	nicotinamide phosphoribosyltransferase	2.4.2.12		Conbi17061,Conbi05154
	K06210	NMNAT	nicotinamide mononucleotide adenylyltransferase	2.7.7.1		Conbi20636,Conbi20637
	K00323	NNT	H+-translocating NAD(P) transhydrogenase	1.6.1.2		Conbi17125
	K10524	NRK1_2	nicotinamide/nicotinate riboside kinase	2.7.1.173		Conbi23414,Conbi25482
	K19970	NT5E, CD73	5'-nucleotidase	3.1.3.5		Conbi13136,Conbi03595,Conbi03596
	K08281	pncA	nicotinamidase	3.5.1.19		Conbi16187, Conbi16189
	K00763	pncB, NAPRT1	nicotinate phosphoribosyltransferase	6.3.4.21		Conbi09062
	K03743	pncC	nicotinamide-nucleotide amidase	3.5.1.42	SCbi_00863
	K00858	ppnK, NADK	NAD+ kinase	2.7.1.23	SCbi_00677	Conbi24427,Conbi13753,Conbi23845
	K03783	punA, PNP	purine-nucleoside phosphorylase	2.4.2.1		Conbi03708,Conbi23267,Conbi23268
	K11121	SIR2	NAD+-dependent protein deacetylase SIR2	2.3.1.286		Conbi25354
	K11412	SIRT2, SIR2L2	NAD+-dependent protein deacetylase sirtuin 2	2.3.1.286		Conbi12138
	K11413	SIRT3, SIR2L3	NAD+-dependent protein deacetylase sirtuin 3	2.3.1.286		Conbi18123
	K11414	SIRT4, SIR2L4	NAD+-dependent protein deacetylase sirtuin 4	2.3.1.286		Conbi00582
	K11415	SIRT5, SIR2L5	NAD+-dependent protein deacetylase sirtuin 5	2.3.1.286		Conbi09520
	K11416	SIRT6, SIR2L6	NAD+-dependent protein deacetylase sirtuin 6	2.3.1.286		Conbi05614, Conbi09592, Conbi13957
	K03787	surE	5'/3'-nucleotidase	3.1.3.5	SCbi_00927
	K20881	yrfG	GMP/IMP 5'-nucleotidase	3.1.3.-	SCbi_01133
ko00770 (Pantothenate and CoA biosynthesis)
	K00997	acpS	holo-[acyl-carrier protein] synthase	2.7.8.7	SCbi_00836
	K13038	coaBC, dfp	phosphopantothenoylcysteine decarboxylase / phosphopantothenate---cysteine ligase	4.1.1.36	SCbi_01043,SCbi_01044
	K00859	coaE	dephospho-CoA kinase	2.7.1.24	SCbi_00971
	K02318	COASY	phosphopantetheine adenylyltransferase / dephospho-CoA kinase	2.7.1.24		Conbi05607,Conbi06576,Conbi19105
	K09680	coaW	type II pantothenate kinase	2.7.1.33		Conbi10304,Conbi06689
	K03525	coaX	type III pantothenate kinase	2.7.1.33	SCbi_00273
	K00207	DPYD	dihydropyrimidine dehydrogenase (NADP+)	1.3.1.2		Conbi01601,Conbi18711
	K01464	DPYS, dht, hydA	dihydropyrimidinase	3.5.2.2		Conbi08281,Conbi08092
	K01652	E2.2.1.6L, ilvB, ilvG, ilvI	acetolactate synthase I/II/III large subunit	2.2.1.6	SCbi_00547,SCbi_01436
	K01653	E2.2.1.6S, ilvH, ilvN	acetolactate synthase I/III small subunit	2.2.1.6	SCbi_00546
	K00826	E2.6.1.42, ilvE	branched-chain amino acid aminotransferase	2.6.1.42	SCbi_00792	Conbi15173,Conbi22307,Conbi02407,Conbi02409,Conbi04595,Conbi19298
	K00954	E2.7.7.3A, coaD, kdtB	pantetheine-phosphate adenylyltransferase	2.7.7.3	SCbi_00256
	K01513	ENPP1_3, CD203	ectonucleotide pyrophosphatase/phosphodiesterase 1	3.1.4.1		Conbi01864,Conbi12687,Conbi12689,Conbi15571,Conbi15572,Conbi21141
	K00053	ilvC	ketol-acid reductoisomerase	1.1.1.86	SCbi_00545
	K01687	ilvD	dihydroxy-acid dehydratase	4.2.1.9	SCbi_00048,SCbi_00049
	K06133	LYS5, acpT	4'-phosphopantetheinyl transferase	2.7.8.-		Conbi05286
	K00606	panB	3-methyl-2-oxobutanoate hydroxymethyltransferase	2.1.2.11	SCbi_00005
	K01918	panC	pantoate--beta-alanine ligase	6.3.2.1	SCbi_00006
	K01579	panD	aspartate 1-decarboxylase	4.1.1.11	SCbi_00459
	K17839	PAO4, PAO3, PAO2	polyamine oxidase	1.5.3.17		Conbi14190
	K01598	PPCDC, coaC	phosphopantothenoylcysteine decarboxylase	4.1.1.36		Conbi15255
	K01922	PPCS, COAB	phosphopantothenate---cysteine ligase (ATP)	6.3.2.51		Conbi16758
	K01431	UPB1, pydC	beta-ureidopropionase	3.5.1.6		Conbi01006
ko00780 (Biotin metabolism)
	K00833	bioA	adenosylmethionine---8-amino-7-oxononanoate aminotransferase	2.6.1.62	SCbi_00493
	K01012	bioB	biotin synthase	2.8.1.6	SCbi_00066
	K02169	bioC	malonyl-CoA O-methyltransferase	2.1.1.197	SCbi_00728	Conbi09026,Conbi21482
	K01935	bioD	dethiobiotin synthetase	6.3.3.3	SCbi_01241
	K00652	bioF	8-amino-7-oxononanoate synthase	2.3.1.47	SCbi_00447
	K02170	bioH	pimeloyl-[acyl-carrier protein] methyl ester esterase	3.1.1.85	SCbi_00448
	K03524	birA	BirA family transcriptional regulator, biotin operon repressor / biotin---[acetyl-CoA-carboxylase] ligase	6.3.4.15	SCbi_00658	Conbi02076
	K01435	BTD	biotinidase	3.5.1.12		Conbi18586
	K00647	fabB	3-oxoacyl-[acyl-carrier-protein] synthase I	2.3.1.41	SCbi_00639
	K09458	fabF	3-oxoacyl-[acyl-carrier-protein] synthase II	2.3.1.179	SCbi_00150	Conbi01313,Conbi01314,Conbi08063
	K00059	fabG	3-oxoacyl-[acyl-carrier protein] reductase	1.1.1.100	SCbi_00936	Conbi03536
	K00208	fabI	enoyl-[acyl-carrier protein] reductase I	1.3.1.10	SCbi_00920
	K02372	fabZ	3-hydroxyacyl-[acyl-carrier-protein] dehydratase	4.2.1.59	SCbi_00135
	K01942	HLCS	biotin---protein ligase	6.3.4.10		Conbi13067
ko00790 (Folate biosynthesis)
	K15631	ABA3	molybdenum cofactor sulfurtransferase	2.8.1.9		Conbi10222,Conbi11623
	K00011	AKR1B	aldehyde reductase	1.1.1.21		Conbi08677,Conbi18113,Conbi18114,Conbi21951,Conbi22838
	K00079	CBR1	carbonyl reductase 1	1.1.1.184		Conbi12907,Conbi04710
	K00287	DHFR, folA	dihydrofolate reductase	1.5.1.3	SCbi_01263	Conbi19107
	K01077	E3.1.3.1, phoA, phoB	alkaline phosphatase	3.1.3.1		Conbi11546,Conbi11548,Conbi12581,Conbi16028,Conbi22416,Conbi22417,Conbi09134,Conbi09135
	K01633	folB	7,8-dihydroneopterin aldolase/epimerase/oxygenase	1.13.11.81	SCbi_01198
	K11754	folC	dihydrofolate synthase / folylpolyglutamate synthase	6.3.2.12	SCbi_00644
	K09007	folE2	GTP cyclohydrolase IB	3.5.4.16	SCbi_00418
	K00950	folK	2-amino-4-hydroxy-6-hydroxymethyldihydropteridine diphosphokinase	2.7.6.3	SCbi_00004,SCbi_01197
	K00796	folP	dihydropteroate synthase	2.5.1.15	SCbi_01113
	K01930	FPGS	folylpolyglutamate synthase	6.3.2.17		Conbi21098,Conbi21099
	K01495	GCH1, folE	GTP cyclohydrolase IA	3.5.4.16		Conbi01471
	K01307	GGH	gamma-glutamyl hydrolase	3.4.19.9		Conbi02055,Conbi08453
	K15376	GPHN	gephyrin	2.10.1.1		Conbi07937,Conbi00004,Conbi09703
	K03639	moaA, CNX2	GTP 3',8-cyclase	4.1.99.22	SCbi_01353
	K03637	moaC, CNX3	cyclic pyranopterin monophosphate synthase	4.6.1.17	SCbi_01354,SCbi_01355
	K03752	mobA	molybdenum cofactor guanylyltransferase	2.7.7.77	SCbi_00313
	K20967	MOCS1	GTP 3',8-cyclase / cyclic pyranopterin monophosphate synthase	4.1.99.22		Conbi17602
	K03635	MOCS2B, moaE	molybdopterin synthase catalytic subunit	2.8.1.12	SCbi_00314	Conbi05617,Conbi20325
	K03750	moeA	molybdopterin molybdotransferase	2.10.1.1	SCbi_01356
	K03831	mogA	molybdopterin adenylyltransferase	2.7.7.75	SCbi_01340
	K01724	PCBD, phhB	4a-hydroxytetrahydrobiopterin dehydratase	4.2.1.96		Conbi09149
	K00500	phhA, PAH	phenylalanine-4-hydroxylase	1.14.16.1		Conbi03682,Conbi13064,Conbi13065,Conbi13364,Conbi16891,Conbi16892,Conbi20801,Conbi14477,Conbi20059,Conbi03059
	K03793	PTR1	pteridine reductase	1.5.1.33	SCbi_00869
	K00357	QDPR	dihydropteridine reductase	1.5.1.34		Conbi15006
	K06920	queC	7-cyano-7-deazaguanine synthase	6.3.4.20	SCbi_00148
	K01737	queD, ptpS, PTS	6-pyruvoyltetrahydropterin/6-carboxytetrahydropterin synthase	4.1.2.50	SCbi_00419
	K10026	queE	7-carboxy-7-deazaguanine synthase	4.3.99.3	SCbi_00521
	K09457	queF	7-cyano-7-deazaguanine reductase	1.7.1.13	SCbi_00029
	K14652	ribBA	3,4-dihydroxy 2-butanone 4-phosphate synthase / GTP cyclohydrolase II	3.5.4.25	SCbi_00073,SCbi_00074,SCbi_00075
	K00072	SPR	sepiapterin reductase	1.1.1.153		Conbi24521
	K00501	TH	tyrosine 3-monooxygenase	1.14.16.2		Conbi14515,Conbi14516,Conbi14676
	K00502	TPH1_2	tryptophan 5-monooxygenase	1.14.16.4		Conbi15338,Conbi15339,Conbi22328
ko00860 (Porphyrin and chlorophyll metabolism)
	K00214	BLVRA, bvdR	biliverdin reductase	1.3.1.24		Conbi21403
	K19221	cobA, btuR	cob(I)alamin adenosyltransferase	2.5.1.17	SCbi_00862
	K02224	cobB-cbiA	cobyrinic acid a,c-diamide synthase	6.3.5.9 6.3.5.11	SCbi_01357, SCbi_01358
	K02257	COX10, ctaB, cyoE	heme o synthase	2.5.1.141		Conbi03532
	K02259	COX15, ctaA	heme a synthase	1.17.99.9		Conbi20170
	K13624	CP	ceruloplasmin	1.16.3.1		Conbi01769, Conbi18058
	K00228	CPOX, hemF	coproporphyrinogen III oxidase	1.3.3.3	SCbi_00062
	K02302	cysG	uroporphyrin-III C-methyltransferase / precorrin-2 dehydrogenase / sirohydrochlorin ferrochelatase	2.1.1.107 1.3.1.76 4.99.1.4	SCbi_00714
	K00643	E2.3.1.37, ALAS	5-aminolevulinate synthase	2.3.1.37		Conbi05535, Conbi05536
	K08099	E3.1.1.14	chlorophyllase	3.1.1.14		Conbi04145, Conbi06155, Conbi11041, Conbi25267
	K01885	EARS, gltX	glutamyl-tRNA synthetase	6.1.1.17	SCbi_00875	Conbi12405, Conbi12407
	K14163	EPRS	bifunctional glutamyl/prolyl-tRNA synthetase	6.1.1.17 6.1.1.15		Conbi03040
	K19054	FXN	frataxin	1.16.3.1		Conbi00277
	K01764	HCCS	cytochrome c heme-lyase	4.4.1.17		Conbi18717, Conbi24723
	K02492	hemA	glutamyl-tRNA reductase	1.2.1.70	SCbi_00192
	K01698	hemB, ALAD	porphobilinogen synthase	4.2.1.24	SCbi_00201	Conbi17541, Conbi24100, Conbi24101
	K01749	hemC, HMBS	hydroxymethylbilane synthase	2.5.1.61		Conbi16652
	K01719	hemD, UROS	uroporphyrinogen-III synthase	4.2.1.75	SCbi_00467	Conbi22963
	K01599	hemE, UROD	uroporphyrinogen decarboxylase	4.1.1.37	SCbi_01273	Conbi02546, Conbi17291
	K01772	hemH, FECH	protoporphyrin/coproporphyrin ferrochelatase	4.98.1.1 4.99.1.9	SCbi_00107	Conbi13632
	K08973	hemJ	protoporphyrinogen IX oxidase	1.3.99.-	SCbi__01386
	K01845	hemL	glutamate-1-semialdehyde 2,1-aminomutase	5.4.3.8	SCbi_00339
	K02495	hemN, hemZ	oxygen-independent coproporphyrinogen III oxidase	1.3.98.3	SCbi_01338	Conbi17781
	K14735	HEPH	hephaestin	1.16.3.1		Conbi00357, Conbi10190, Conbi15384, Conbi17545, Conbi21029, Conbi24406
	K00589	MET1	uroporphyrin-III C-methyltransferase	2.1.1.107		Conbi24909, Conbi25097
	K00798	MMAB, pduO	cob(I)alamin adenosyltransferase	2.5.1.17		Conbi14651
	K00231	PPOX, hemY	protoporphyrinogen/coproporphyrinogen III oxidase	1.3.3.4 1.3.3.15		Conbi09211, Conbi09674
	K00699	UGT	glucuronosyltransferase	2.4.1.17		Conbi00551, Conbi01139, Conbi01664, Conbi07314, Conbi12212, Conbi18116, Conbi24123, Conbi25429
	K01195	uidA, GUSB	beta-glucuronidase	3.2.1.31		Conbi08985

## Sheet: Table S11
Table S11 The expansion and contraction events among the three symbiotic bivalves (Conchocele bisecta, Archivesica marissinica, Gigantidas platifrons)
KO_id	Gene counts in each species								P-value of FISH's exact test (only KOs with minimum p < 0.01 shown, ns for not significant)						KO_description
	Conchocele bisecta	Archivesica marissinica	Gigantidas platifrons	Crassostrea gigas	Lutraria rhynchaena	Modiolus philippinarum	Pinctada fucata	Mizuhopecten yessoensis	P-value for contraction in C. bisecta	P-value for expansion in C. bisecta	P-value for contraction in A. marissinica	P-value for expansion in A. marissinica	P-value for contraction in G. platifrons	P-value for expansion in G. platifrons
K09228	445	398	285	136	207	227	255	185	ns	1.4794e-31	ns	2.46333e-17	ns	0.00857708	KRAB: KRAB domain-containing zinc finger protein
K11757	70	18	10	1	4	11	7	2	ns	2.55255e-18	ns	0.00444178	ns	ns	PBRM1, PB1: protein polybromo-1
K20989	73	15	7	7	14	9	8	8	ns	3.75613e-16	ns	ns	ns	ns	DUR3: urea-proton symporter
K06065	112	23	10	1	5	4	140	0	ns	1.35055e-15	ns	ns	0.000287075	ns	NCOR2, SMRT: nuclear receptor co-repressor 2
K07876	60	11	2	1	2	8	16	3	ns	1.70701e-14	ns	ns	ns	ns	RAB35, RAB1C: Ras-related protein Rab-35
K08871	36	32	7	0	0	2	1	0	ns	1.6671e-11	ns	2.62215e-09	ns	ns	BRD2: bromodomain-containing protein 2
K19531	52	129	28	5	19	4	9	3	ns	7.15106e-11	ns	2.7836e-30	ns	0.00198243	CDAN1: codanin-1
K05641	49	11	5	5	4	13	16	7	ns	1.67929e-09	ns	ns	ns	ns	ABCA1: ATP-binding cassette, subfamily A (ABC1), member 1
K14386	70	31	19	13	20	46	10	16	ns	2.06457e-09	ns	ns	ns	ns	SLC5A6, SMVT: solute carrier family 5 (sodium-dependent multivitamin transporter), member 6
K09533	37	8	3	1	2	1	12	3	ns	3.52489e-09	ns	ns	ns	ns	DNAJC13: DnaJ homolog subfamily C member 13
K16506	57	10	24	8	12	18	23	8	ns	3.76044e-09	ns	ns	ns	ns	FAT1_2_3: protocadherin Fat 1/2/3
K04600	41	9	10	3	12	8	7	4	ns	1.92295e-08	ns	ns	ns	ns	CELSR1: cadherin EGF LAG seven-pass G-type receptor 1
K17495	147	81	83	83	108	107	87	45	ns	1.45864e-07	ns	ns	ns	ns	CSMD: CUB and sushi domain-containing protein
K04628	23	5	0	0	0	5	0	0	ns	2.54364e-07	ns	ns	ns	ns	CGT, UGT8: ceramide galactosyltransferase
K15168	67	18	186	6	10	57	24	38	ns	7.17037e-07	ns	ns	ns	1.0675e-26	MED25: mediator of RNA polymerase II transcription subunit 25
K12026	204	99	186	57	119	378	105	49	ns	1.14276e-06	0.00592525	ns	ns	ns	TRIM56: tripartite motif-containing protein 56
K20221	51	178	84	13	23	30	11	10	ns	1.24795e-06	ns	2.5142e-36	ns	1.98476e-10	IPO4, RANBP4: importin-4
K13506	28	14	5	2	1	12	3	1	ns	1.35819e-06	ns	0.0134402	ns	ns	GPAT3_4, AGPAT9, AGPAT6: glycerol-3-phosphate O-acyltransferase 3/4
K05106	23	10	1	0	0	1	10	0	ns	1.77519e-06	ns	0.0172903	ns	ns	EPHA5, EHK1, TYRO4: Eph receptor A5
K04615	38	15	4	4	18	13	8	7	ns	2.97028e-06	ns	ns	ns	ns	GABBR: gamma-aminobutyric acid type B receptor
K01142	26	29	1	0	14	4	3	1	ns	4.90448e-06	ns	3.91134e-06	ns	ns	E3.1.11.2, xthA: exodeoxyribonuclease III
K22017	45	14	23	12	27	18	7	12	ns	5.26435e-06	ns	ns	ns	ns	MUC4: mucin-4
K21989	21	15	20	1	4	2	1	1	ns	7.07319e-06	ns	0.000987535	ns	0.000177108	TMEM63: calcium permeable stress-gated cation channel
K04911	23	27	4	1	2	8	2	1	ns	8.5995e-06	ns	3.06094e-06	ns	ns	KCNH8, KV12.1: potassium voltage-gated channel Eag-related subfamily H 8
K20050	26	3	4	6	3	3	6	9	ns	1.6958e-05	ns	ns	ns	ns	LRP3_10_12: low-density lipoprotein receptor-related protein 3/10/12
K16461	19	1	2	3	2	2	2	1	ns	2.77718e-05	ns	ns	ns	ns	CEP135, CEP4: centrosomal protein CEP135
K16680	26	19	35	4	15	7	4	2	ns	5.0492e-05	ns	0.00610943	ns	1.36193e-05	ED: echinoid
K04994	18	0	5	1	5	3	1	1	ns	5.46806e-05	ns	ns	ns	ns	MCOLN3, TRPML3: mucolipin 3
K10443	33	100	11	15	8	18	11	3	ns	9.6139e-05	ns	5.9693e-20	ns	ns	KLHL2_3: kelch-like protein 2/3
K15212	23	6	5	4	4	6	7	5	ns	0.000101933	ns	ns	ns	ns	TAF1A, SL1: TATA box-binding protein-associated factor RNA polymerase I
K22371	29	4	5	11	6	15	5	9	ns	0.00015118	ns	ns	ns	ns	G2H3: G2/M phase-specific E3 ubiquitin-protein ligase
K13073	14	2	2	0	3	0	3	0	ns	0.000170636	ns	ns	ns	ns	PIGR: polymeric immunoglobulin receptor
K20796	36	79	19	17	9	19	15	9	ns	0.000192231	ns	7.43624e-13	ns	ns	PRDM7_9: histone-lysine N-methyltransferase PRDM7/9
K05643	30	3	10	16	7	13	10	6	ns	0.000200274	ns	ns	ns	ns	ABCA3: ATP-binding cassette, subfamily A (ABC1), member 3
K01365	33	15	12	17	12	9	13	8	ns	0.000200599	ns	ns	ns	ns	CTSL: cathepsin L
K01809	16	2	13	1	4	5	1	1	ns	0.000208839	ns	ns	ns	0.00717455	manA, MPI: mannose-6-phosphate isomerase
K05096	18	12	8	2	2	5	5	1	ns	0.000216133	ns	0.0155253	ns	ns	FLT1, VEGFR1: FMS-like tyrosine kinase 1
K08843	18	6	1	1	2	3	8	0	ns	0.000216133	ns	ns	ns	ns	LRRK1: leucine-rich repeat kinase 1
K17548	17	2	10	4	4	4	2	3	ns	0.000404448	ns	ns	ns	ns	PKDCC: protein kinase domain-containing protein, cytoplasmic
K04612	15	3	11	0	4	1	3	0	ns	0.000404658	ns	ns	ns	0.0194351	CASR: calcium-sensing receptor
K19941	15	4	2	1	2	1	4	2	ns	0.000404658	ns	ns	ns	ns	SYN: synapsin
K19464	31	11	9	13	12	11	13	13	ns	0.000514516	ns	ns	ns	ns	PLEKHG5: pleckstrin homology domain-containing family G member 5
K04608	23	10	9	7	12	7	6	3	ns	0.0006657	ns	ns	ns	ns	GRM6_7_8: metabotropic glutamate receptor 6/7/8
K17304	12	1	0	0	2	0	1	1	ns	0.000699745	ns	ns	ns	ns	PMEL, SILV: melanocyte protein PMEL
K01669	16	3	2	2	3	3	3	2	ns	0.000751202	ns	ns	ns	ns	phrB: deoxyribodipyrimidine photo-lyase
K12843	14	0	1	5	1	1	4	1	ns	0.000778944	ns	ns	ns	ns	PRPF3, PRP3: U4/U6 small nuclear ribonucleoprotein PRP3
K13140	21	4	1	1	8	17	4	1	ns	0.000826491	ns	ns	0.0447242	ns	INTS3: integrator complex subunit 3
K05109	9	1	1	0	0	1	0	0	ns	0.000953349	ns	ns	ns	ns	EPHA8, EEK: Eph receptor A8
K17072	15	8	22	0	5	5	6	0	ns	0.00138375	ns	ns	ns	0.000243211	IFI47: interferon gamma inducible protein 47
K03173	11	1	1	1	1	1	2	1	ns	0.0014064	ns	ns	ns	ns	TRAF2: TNF receptor-associated factor 2
K10882	13	12	2	4	2	3	2	1	ns	0.00148837	ns	0.00565327	ns	ns	EME1, MMS4: crossover junction endonuclease EME1
K10645	35	8	19	23	10	22	19	13	ns	0.00170526	ns	ns	ns	ns	MIB: E3 ubiquitin-protein ligase mind-bomb
K00088	21	159	56	2	4	25	4	2	ns	0.00186597	ns	7.66943e-40	ns	1.22594e-09	IMPDH, guaB: IMP dehydrogenase
K16280	14	11	3	1	9	2	2	2	ns	0.00252561	ns	0.0256582	ns	ns	RGLG: E3 ubiquitin-protein ligase RGLG
K20049	14	5	6	6	1	5	2	1	ns	0.00252561	ns	ns	ns	ns	LRP1B: low-density lipoprotein receptor-related protein 1B
K22422	10	5	4	1	1	1	1	1	ns	0.00280951	ns	ns	ns	ns	DONSON: protein downstream neighbor of Son
K22763	10	1	1	1	2	1	0	1	ns	0.00280951	ns	ns	ns	ns	DESI2, PPPDE1: deubiquitinase DESI2
K04534	12	4	2	2	4	2	1	1	ns	0.00282021	ns	ns	ns	ns	GNAO, G-ALPHA-O: guanine nucleotide-binding protein G(o) subunit alpha
K14805	12	1	2	1	1	3	3	1	ns	0.00282021	ns	ns	ns	ns	DDX24, MAK5: ATP-dependent RNA helicase DDX24/MAK5
K09624	23	15	2	9	8	10	11	8	ns	0.00290925	ns	ns	0.0203852	ns	PRSS12: neurotrypsin
K12646	31	48	17	11	10	45	7	3	ns	0.00299928	ns	1.19769e-05	ns	ns	DDX58, RIG-I: ATP-dependent RNA helicase DDX58
K18592	17	9	4	5	6	5	3	5	ns	0.00301455	ns	ns	ns	ns	GGT1_5, CD224: gamma-glutamyltranspeptidase
K16669	73	34	56	45	52	93	32	31	ns	0.00301508	ns	ns	ns	ns	FAT4: protocadherin Fat 4
K11433	20	14	2	2	6	1	26	1	ns	0.00307838	ns	ns	ns	ns	SETMAR: histone-lysine N-methyltransferase SETMAR
K10955	99	104	118	72	69	84	66	89	ns	0.00364416	ns	0.0141976	ns	0.0176246	MUC2: mucin-2
K20473	18	9	11	1	4	4	17	4	ns	0.0039849	ns	ns	ns	ns	NBAS: neuroblastoma-amplified sequence
K00665	25	7	7	5	18	12	9	10	ns	0.00407523	ns	ns	ns	ns	FASN: fatty acid synthase, animal type
K04964	7	19	0	0	0	0	0	0	ns	0.00447294	ns	1.48574e-06	ns	ns	TRPC1: transient receptor potential cation channel subfamily C member 1
K17305	7	1	1	0	2	0	0	0	ns	0.00447294	ns	ns	ns	ns	APOH, B2G1: beta-2-glycoprotein 1
K11267	11	11	12	1	4	4	3	0	ns	0.00529297	ns	0.00994004	ns	0.0118622	PDS5: sister chromatid cohesion protein PDS5
K01245	11	8	2	3	3	2	1	1	ns	0.00529297	ns	ns	ns	ns	ADPRH: ADP-ribosylarginine hydrolase
K08187	20	30	4	3	6	20	8	3	ns	0.00610939	ns	0.000174972	ns	ns	SLC16A10: MFS transporter, MCT family, solute carrier family 16 (monocarboxylic acid transporters), member 10
K14297	14	41	5	2	1	9	3	4	ns	0.00652213	ns	2.8434e-09	ns	ns	NUP98, ADAR2, NUP116: nuclear pore complex protein Nup98-Nup96
K10395	17	9	8	6	6	9	6	5	ns	0.00658715	ns	ns	ns	ns	KIF4_21_27: kinesin family member 4/21/27
K22656	17	4	13	3	11	9	5	3	ns	0.00658715	ns	ns	ns	ns	IGSF9B: immunoglobulin superfamily member 9B
K16897	12	5	4	2	6	4	3	2	ns	0.00814755	ns	ns	ns	ns	TPCN3: two pore calcium channel protein 3
K22754	39	73	51	14	33	31	21	20	ns	0.00867586	ns	1.63319e-07	ns	0.00612022	RNF213: E3 ubiquitin-protein ligase RNF213
K16681	19	6	3	16	3	5	14	2	ns	0.00964439	ns	ns	ns	ns	CRB: protein crumbs
K19876	6	0	0	0	0	0	0	0	ns	0.00968837	ns	ns	ns	ns	STEAP4: metalloreductase STEAP4
K15442	10	18	1	2	2	1	2	2	ns	0.0098251	ns	0.000162626	ns	ns	TAD3, ADAT3: tRNA-specific adenosine deaminase 3
K00669	10	1	5	0	4	6	0	0	ns	0.0098251	ns	ns	ns	ns	AANAT: arylalkylamine N-acetyltransferase
K05693	29	37	53	4	37	10	11	17	ns	0.0103913	ns	0.00204223	ns	4.0356e-05	PTPRM: receptor-type tyrosine-protein phosphatase mu
K13126	14	31	16	7	8	5	4	2	ns	0.0142678	ns	4.55588e-06	ns	0.0262238	PABPC: polyadenylate-binding protein
K04659	19	13	30	8	8	16	9	6	ns	0.0171072	ns	ns	ns	0.0018767	THBS2S: thrombospondin 2/3/4/5
K19897	9	2	30	2	3	1	2	3	ns	0.0180056	ns	ns	ns	6.48293e-07	FAS1: fasciclin 1
K19410	22	189	22	2	18	17	23	1	ns	0.0228807	ns	1.63813e-43	ns	ns	LEMD3: inner nuclear membrane protein Man1
K22370	17	2	1	3	9	18	9	7	ns	0.0383779	0.0359442	ns	0.00638205	ns	AREL1: apoptosis-resistant E3 ubiquitin protein ligase 1
K15261	64	47	100	54	50	74	46	40	ns	0.0394694	ns	ns	ns	0.00136555	PARP10_14_15: poly [ADP-ribose] polymerase 10/14/15
K06467	13	5	21	12	5	3	6	2	ns	0.0428702	ns	ns	ns	0.00735845	CD22, SIGLEC2: CD22 antigen
K01768	14	0	11	5	9	11	7	2	ns	0.0477831	0.00854324	ns	ns	ns	E4.6.1.1: adenylate cyclase
K12035	9	19	40	242	17	103	217	38	1.95585e-23	ns	1.34134e-19	ns	1.0171e-13	ns	TRIM71: tripartite motif-containing protein 71
K11997	105	112	123	728	117	238	298	115	4.26524e-17	ns	3.89463e-20	ns	1.63049e-23	ns	TRIM2_3: tripartite motif-containing protein 2/3
K17834	17	14	41	68	33	54	240	53	3.44823e-11	ns	1.17084e-14	ns	3.86836e-07	ns	MB21D1: cyclic GMP-AMP synthase
K10104	17	31	161	159	37	144	76	33	3.44823e-11	ns	7.80781e-08	ns	ns	0.000243011	FCN: ficolin
K18744	13	19	85	87	61	117	83	17	1.05963e-09	ns	1.21088e-08	ns	ns	ns	CAPRIN2, EEG1: caprin-2
K17302	4	13	108	8	1	74	111	5	1.1927e-07	ns	0.00019036	ns	ns	5.3247e-07	COPB2, SEC27: coatomer subunit beta'
K19789	0	0	0	0	0	0	119	0	3.48286e-07	ns	8.07137e-08	ns	1.3004e-08	ns	radD: DNA repair protein RadD
K06919	0	0	0	0	0	0	114	0	6.47291e-07	ns	1.59431e-07	ns	2.77169e-08	ns	K06919: putative DNA primase/helicase
K09961	0	0	0	0	0	0	116	0	6.47291e-07	ns	1.59431e-07	ns	2.77169e-08	ns	K09961: uncharacterized protein
K02175	0	0	51	14	0	17	31	46	1.20297e-06	ns	3.14915e-07	ns	ns	0.00256195	BRN: putative enzyme (brainiac)
K09960	0	0	0	0	0	0	111	0	1.20297e-06	ns	3.14915e-07	ns	5.90755e-08	ns	K09960: uncharacterized protein
K03989	23	22	98	74	55	142	86	28	1.35361e-06	ns	2.4771e-08	ns	ns	ns	C4: complement component 4
K04194	17	36	78	57	33	81	118	38	1.45126e-06	ns	0.00373403	ns	ns	ns	CCKAR: cholecystokinin A receptor
K08168	0	0	0	1	0	0	102	0	2.23566e-06	ns	6.22023e-07	ns	1.2591e-07	ns	tetB: MFS transporter, DHA2 family, metal-tetracycline-proton antiporter
K11275	3	6	16	10	92	13	24	16	2.99642e-06	ns	2.84103e-05	ns	0.00666187	ns	H1_5: histone H1/5
K21440	17	15	124	55	19	121	89	28	4.68704e-06	ns	5.48703e-08	ns	ns	0.000112447	ANKRD50: ankyrin repeat domain-containing protein 50
K19479	4	5	46	27	20	43	38	23	2.08443e-05	ns	1.53871e-05	ns	ns	ns	COL10A: collagen, type X, alpha
K04808	12	18	19	47	39	34	60	53	3.29405e-05	ns	0.00030743	ns	5.56994e-05	ns	CHRNA6: nicotinic acetylcholine receptor alpha-6
K17513	13	6	59	53	21	83	48	36	4.91865e-05	ns	2.7573e-09	ns	ns	ns	CLEC17A: C-type lectin superfamily 17 member A
K04804	0	4	14	5	6	14	32	19	9.20801e-05	ns	0.0111218	ns	ns	ns	CHRNA2: nicotinic acetylcholine receptor alpha-2
K03424	11	45	46	18	21	80	60	30	0.0001085	ns	ns	ns	ns	ns	tatD: TatD DNase family protein
K12805	1	2	1	2	8	1	80	1	0.000133646	ns	0.000247147	ns	1.28647e-05	ns	NLRC4, CARD12: NLR family CARD domain-containing protein 4
K04803	1	14	5	2	10	40	17	19	0.000133646	ns	ns	ns	0.00221058	ns	CHRNA1: nicotinic acetylcholine receptor alpha-1
K07418	9	18	26	27	25	41	64	28	0.000158114	ns	0.00934577	ns	0.0400751	ns	CYP2J: cytochrome P450 family 2 subfamily J
K01315	8	28	43	54	19	48	32	15	0.000232299	ns	ns	ns	ns	ns	PLG: plasminogen
K15503	17	19	54	32	25	94	55	48	0.000264466	ns	0.000125409	ns	ns	ns	ANKRD44: serine/threonine-protein phosphatase 6 regulatory ankyrin repeat subunit B
K21449	10	28	3	1	8	5	134	35	0.000357156	ns	ns	ns	1.09938e-09	ns	ata, sadA, emaA: trimeric autotransporter adhesin
K09488	2	1	2	8	76	2	9	1	0.00038847	ns	2.51898e-05	ns	3.6956e-05	ns	TRAP1, HSP75: TNF receptor-associated protein 1
K17341	53	96	271	69	69	200	107	85	0.000669433	ns	ns	ns	ns	5.03563e-14	HMCN: hemicentin
K19930	1	1	1	31	3	4	26	6	0.00127749	ns	0.000576952	ns	0.000211971	ns	SRCIN1, SNIP: SRC kinase signaling inhibitor 1
K04134	8	4	14	16	3	12	100	15	0.00177762	ns	7.51454e-06	ns	0.00534571	ns	CHRMN: muscarinic acetylcholine receptor
K08826	6	9	14	14	1	76	12	20	0.00179313	ns	0.00559496	ns	0.0232331	ns	HIPK: homeodomain interacting protein kinase
K19721	13	17	42	54	21	45	45	25	0.00195092	ns	0.00427088	ns	ns	ns	COL5AS: collagen, type V/XI/XXIV/XXVII, alpha
K10418	0	10	8	2	24	12	4	10	0.00203992	ns	ns	ns	ns	ns	DYNLL: dynein light chain LC8-type
K19470	4	2	48	25	13	34	19	10	0.0025338	ns	7.62494e-05	ns	ns	0.00242033	C1QTNF6: complement C1q tumor necrosis factor-related protein 6
K05053	5	13	17	23	7	14	47	19	0.00267494	ns	ns	ns	ns	ns	NMUR2: neuromedin U receptor 2
K11253	2	11	4	11	52	4	3	3	0.00308707	ns	ns	ns	0.00456899	ns	H3: histone H3
K01179	2	10	11	8	16	28	14	11	0.00308707	ns	ns	ns	ns	ns	E3.2.1.4: endoglucanase
K08874	3	2	3	5	65	4	5	4	0.00365221	ns	0.000441917	ns	0.000514408	ns	TRRAP: transformation/transcription domain-associated protein
K06468	8	4	14	42	22	31	25	16	0.00384617	ns	2.27792e-05	ns	0.0113796	ns	FCER2, CD23: low affinity immunoglobulin epsilon Fc receptor
K17960	1	2	8	15	1	20	12	10	0.00386519	ns	0.0073759	ns	ns	ns	CYP49A: cytochrome P450 family 49 subfamily A
K04261	4	5	22	31	6	15	30	11	0.00397102	ns	0.00397517	ns	ns	ns	PTGER4: prostaglandin E receptor 4
K03927	4	5	18	5	10	24	32	22	0.00397102	ns	0.00397517	ns	ns	ns	CES2: carboxylesterase 2
K14360	3	22	124	8	7	44	18	4	0.00583706	ns	ns	ns	ns	1.91768e-19	OSTALPHA, OSTA, SLC51A1: organic solute transporter subunit alpha
K06792	1	20	6	5	11	10	9	20	0.00667501	ns	ns	ns	ns	ns	AGC1, CSPG1: aggrecan 1
K22523	0	4	2	5	12	23	1	0	0.00704278	ns	ns	ns	0.0362198	ns	SULT6B1: sulfotransferase 6B1
K12074	0	5	5	1	23	10	3	1	0.00704278	ns	ns	ns	ns	ns	TIM: timeless
K05398	2	9	14	5	3	36	17	6	0.00839857	ns	ns	ns	ns	ns	TLR1, CD281: toll-like receptor 1
K12301	7	12	13	9	33	40	16	17	0.00863244	ns	ns	ns	0.0304689	ns	SLC17A5: MFS transporter, ACS family, solute carrier family 17 (sodium-dependent inorganic phosphate cotransporter), member 5
K15456	1	16	1	21	1	1	28	0	0.0114608	ns	ns	ns	0.00327023	ns	KTI12: protein KTI12
K22564	2	2	7	28	2	9	19	2	0.0136945	ns	0.0073759	ns	ns	ns	COMMD8: COMM domain containing 8
K02357	3	30	16	15	15	17	15	7	0.0145494	ns	ns	0.00899552	ns	ns	tsf, TSFM: elongation factor Ts
K06238	46	34	114	77	61	106	94	60	0.0177747	ns	1.75799e-05	ns	ns	ns	COL6A: collagen, type VI, alpha
K05636	2	2	1	30	6	5	14	2	0.022129	ns	0.0126462	ns	0.00166381	ns	LAMB1: laminin, beta 1
K18646	5	102	22	2	47	21	8	2	0.0307211	ns	ns	2.51991e-17	ns	ns	ANP32A_C_D: acidic leucine-rich nuclear phosphoprotein 32 family member
K11810	23	22	33	19	53	85	31	30	0.0331473	ns	0.00618829	ns	0.0464293	ns	SLC16A12: MFS transporter, MCP family, solute carrier family 16 (monocarboxylic acid transporters), member 12
K06271	3	3	3	10	42	3	6	1	0.0348784	ns	0.0198303	ns	0.00956332	ns	TLN: talin
K16061	10	194	42	26	15	35	36	7	0.0351956	ns	ns	1.31459e-35	ns	ns	BIRC7_8: baculoviral IAP repeat-containing protein 7/8
K03654	17	20	99	55	25	24	43	21	0.0434327	ns	0.0463879	ns	ns	3.25023e-07	recQ: ATP-dependent DNA helicase RecQ
K10054	0	21	3	10	0	12	3	1	0.0451742	ns	ns	0.00100338	ns	ns	PML, TRIM19: probable transcription factor PML
K09935	3	107	6	30	10	5	11	1	ns	ns	ns	8.44909e-22	ns	ns	K09935: uncharacterized protein
K11109	8	74	3	1	2	7	9	1	ns	ns	ns	1.91917e-18	ns	ns	POT1: protection of telomeres protein 1
K18085	26	124	64	2	9	122	32	1	ns	ns	ns	1.86432e-14	ns	0.00674368	MTMR10_11_12: myotubularin-related protein 10/11/12
K21754	68	199	131	53	30	191	101	29	ns	ns	ns	1.16253e-13	ns	0.00630761	KCTD1_15: BTB/POZ domain-containing protein KCTD1/15
K05658	10	54	8	7	3	5	4	5	ns	ns	ns	4.92475e-12	ns	ns	ABCB1, CD243: ATP-binding cassette, subfamily B (MDR/TAP), member 1
K14829	4	42	3	0	2	2	4	2	ns	ns	ns	3.29972e-11	ns	ns	IPI3: pre-rRNA-processing protein IPI3
K03514	4	56	12	1	17	13	3	2	ns	ns	ns	3.51728e-11	ns	ns	PAPD5_7, TRF4: non-canonical poly(A) RNA polymerase PAPD5/7
K03006	44	130	26	6	17	5	42	172	ns	ns	ns	1.00622e-10	0.00142488	ns	RPB1, POLR2A: DNA-directed RNA polymerase II subunit RPB1
K11647	7	54	7	3	16	5	7	2	ns	ns	ns	1.14589e-10	ns	ns	SMARCA2_4: SWI/SNF-related matrix-associated actin-dependent regulator
K12829	3	42	1	1	5	9	1	1	ns	ns	ns	2.56766e-10	ns	ns	SF3B2, SAP145, CUS1: splicing factor 3B subunit 2
K10504	2	47	1	0	10	10	3	0	ns	ns	ns	3.65316e-10	ns	ns	ZBTB25: zinc finger and BTB domain-containing protein 25
K20823	4	37	1	1	2	2	2	1	ns	ns	ns	8.90746e-10	ns	ns	NAA35, MAK10: N-alpha-acetyltransferase 35, NatC auxiliary subunit
K08175	24	99	13	10	27	74	18	42	ns	ns	ns	3.02327e-09	0.000366259	ns	NAGLT1: MFS transporter, FHS family, Na+ dependent glucose transporter 1
K12585	33	98	9	2	25	93	43	7	ns	ns	ns	4.58652e-09	1.62409e-05	ns	DIS3, RRP44: exosome complex exonuclease DIS3/RRP44
K12852	8	43	1	2	4	18	7	0	ns	ns	ns	1.74181e-08	0.0447242	ns	EFTUD2: 116 kDa U5 small nuclear ribonucleoprotein component
K09637	1	36	5	2	4	5	6	1	ns	ns	ns	6.05197e-08	ns	ns	TMPRSS6: transmembrane protease serine 6
K03120	6	43	13	4	2	19	7	4	ns	ns	ns	6.46363e-08	ns	ns	TBP, tbp: transcription initiation factor TFIID TATA-box-binding protein
K22614	31	88	30	12	51	22	54	22	ns	ns	ns	7.33228e-08	ns	ns	NLRC3, NOD3: NLR family CARD domain-containing protein 3
K10408	58	122	45	42	94	79	44	36	ns	ns	ns	6.73035e-07	0.0284878	ns	DNAH: dynein heavy chain, axonemal
K13912	95	172	90	75	90	163	92	70	ns	ns	ns	1.36101e-06	ns	ns	DMBT1: deleted in malignant brain tumors 1 protein
K17592	17	47	31	15	10	15	13	13	ns	ns	ns	3.82371e-06	ns	0.014298	SACS: sacsin
K08798	3	28	2	4	3	7	4	4	ns	ns	ns	7.00025e-06	ns	ns	MARK: MAP/microtubule affinity-regulating kinase
K08057	4	38	4	16	19	5	4	2	ns	ns	ns	8.4095e-06	ns	ns	CALR: calreticulin
K06085	16	40	8	10	10	12	13	8	ns	ns	ns	1.92244e-05	ns	ns	SSX2IP, ADIP: synovial sarcoma, X breakpoint 2 interacting protein
K22267	3	20	1	2	2	3	2	3	ns	ns	ns	4.76711e-05	ns	ns	STBD1: starch-binding domain-containing protein 1
K12807	0	14	3	0	0	1	0	0	ns	ns	ns	5.08052e-05	ns	ns	NAIP, BIRC1: baculoviral IAP repeat-containing protein 1
K11170	3	22	2	2	4	1	9	1	ns	ns	ns	6.07189e-05	ns	ns	DHRSX: dehydrogenase/reductase SDR family member X
K08807	1	16	1	1	1	1	1	1	ns	ns	ns	0.000112628	ns	ns	PIM3: proto-oncogene serine/threonine-protein kinase Pim-3
K04859	2	18	2	2	1	3	2	2	ns	ns	ns	0.000162626	ns	ns	CACNA2D2: voltage-dependent calcium channel alpha-2/delta-2
K14825	3	30	8	1	7	23	5	3	ns	ns	ns	0.000174972	ns	ns	TMED5, ERP2, ERP4: p24 family protein gamma-2
K14311	7	22	5	3	8	9	0	1	ns	ns	ns	0.000209425	ns	ns	NUP188: nuclear pore complex protein Nup188
K11800	6	17	0	0	4	3	1	1	ns	ns	ns	0.000298308	ns	ns	WDR22, BCRP2: WD repeat-containing protein 22
K22593	1	17	5	0	3	3	2	1	ns	ns	ns	0.000298308	ns	ns	CHAMP1: chromosome alignment-maintaining phosphoprotein 1
K04392	10	25	16	6	8	9	3	3	ns	ns	ns	0.000339258	ns	0.0491398	RAC1: Ras-related C3 botulinum toxin substrate 1
K05334	3	19	2	0	1	1	1	10	ns	ns	ns	0.000345167	ns	ns	SLC6A19: solute carrier family 6 (neurotransmitter transporter) member 19
K12015	11	32	4	4	6	15	22	3	ns	ns	ns	0.000347943	ns	ns	TRIM39: tripartite motif-containing protein 39
K22762	1	13	2	1	2	0	0	1	ns	ns	ns	0.000781005	ns	ns	DESI1, PPPDE2: desumoylating isopeptidase 1
K06491	19	38	44	16	10	35	8	7	ns	ns	ns	0.000795405	ns	0.00057038	NCAM, CD56: neural cell adhesion molecule
K04733	3	25	16	8	3	13	7	3	ns	ns	ns	0.000822025	ns	ns	IRAK4: interleukin-1 receptor-associated kinase 4
K11265	2	15	1	2	4	2	3	1	ns	ns	ns	0.000987535	ns	ns	ADCY10: adenylate cyclase 10
K00604	1	12	1	3	0	1	1	1	ns	ns	ns	0.00147704	ns	ns	MTFMT, fmt: methionyl-tRNA formyltransferase
K12209	0	12	0	0	0	0	0	7	ns	ns	ns	0.00147704	ns	ns	icmE, dotG: intracellular multiplication protein IcmE
K08463	2	18	16	2	3	5	4	5	ns	ns	ns	0.00179598	ns	0.0122766	GPR126: G protein-coupled receptor 126
K15109	5	18	5	2	8	1	4	3	ns	ns	ns	0.00179598	ns	ns	SLC25A20_29, CACT, CACL, CRC1:
K08592	15	40	53	2	51	23	13	3	ns	ns	ns	0.00196375	ns	0.00015346	SENP1: sentrin-specific protease 1
K05694	9	28	26	6	9	9	13	13	ns	ns	ns	0.0019856	ns	0.0150524	PTPRB, PTPB: receptor-type tyrosine-protein phosphatase beta
K16573	4	28	9	1	4	11	34	1	ns	ns	ns	0.0019856	ns	ns	TUBGCP6, GCP6: gamma-tubulin complex component 6
K14771	10	23	11	9	1	3	18	2	ns	ns	ns	0.00209546	ns	ns	NOC4, UTP19: U3 small nucleolar RNA-associated protein 19
K03357	10	26	3	4	27	3	9	1	ns	ns	ns	0.00236554	0.0476339	ns	APC10, DOC1: anaphase-promoting complex subunit 10
K09230	6	21	10	2	7	0	6	13	ns	ns	ns	0.00241113	ns	ns	SCAN: SCAN domain-containing zinc finger protein
K02366	11	32	18	18	13	14	15	7	ns	ns	ns	0.00253232	ns	ns	EXT1: glucuronyl/N-acetylglucosaminyl transferase EXT1
K09657	4	11	0	1	0	0	2	2	ns	ns	ns	0.00277904	ns	ns	B4GALNT4: beta-1,4-N-acetylgalactosaminyltransferase 4
K01367	0	11	0	0	1	0	0	2	ns	ns	ns	0.00277904	ns	ns	CAPN1: calpain-1
K19626	5	17	3	5	5	4	2	5	ns	ns	ns	0.0030146	ns	ns	INVS: inversin
K21952	3	15	3	3	4	3	3	1	ns	ns	ns	0.00320353	ns	ns	CASKIN, ANKS5: CASK-interacting protein
K15728	2	15	1	1	1	4	4	4	ns	ns	ns	0.00320353	ns	ns	LPIN: phosphatidate phosphatase LPIN
K20045	7	20	9	5	4	7	9	4	ns	ns	ns	0.0038564	ns	ns	ITSN: intersectin
K22594	17	32	17	10	13	31	13	2	ns	ns	ns	0.00440013	ns	ns	POGZ: pogo transposable element with ZNF domain
K02310	2	10	1	1	1	2	1	2	ns	ns	ns	0.00519759	ns	ns	DFFA, DFF45: DNA fragmentation factor, 45 kD, alpha subunit
K05289	2	12	1	1	1	3	2	1	ns	ns	ns	0.00565327	ns	ns	GAA1: glycosylphosphatidylinositol transamidase
K12567	23	54	33	18	31	40	46	18	ns	ns	ns	0.00590146	ns	ns	TTN: titin
K07374	39	60	41	26	55	41	28	32	ns	ns	ns	0.00647709	ns	ns	TUBA: tubulin alpha
K17346	8	17	6	5	5	5	5	4	ns	ns	ns	0.00715791	ns	ns	TSPAN33: tetraspanin-33
K20032	17	48	11	8	47	26	47	6	ns	ns	ns	0.00746984	0.00226878	ns	ZDHHC13_17, HIP14: palmitoyltransferase ZDHHC13/17
K04961	7	13	2	0	3	3	10	0	ns	ns	ns	0.00927467	ns	ns	RYR1: ryanodine receptor 1
K14299	1	9	1	1	1	1	1	2	ns	ns	ns	0.009653	ns	ns	SEH1: nucleoporin SEH1
K15292	1	9	1	0	1	3	2	1	ns	ns	ns	0.009653	ns	ns	STXBP1, MUNC18-1: syntaxin-binding protein 1
K17925	4	11	3	2	3	2	3	2	ns	ns	ns	0.00994004	ns	ns	SNX13: sorting nexin-13
K00914	3	11	3	1	5	2	1	2	ns	ns	ns	0.00994004	ns	ns	PIK3C3, VPS34: phosphatidylinositol 3-kinase
K06560	39	12	59	59	53	91	71	37	ns	ns	2.66666e-09	ns	ns	ns	MRC, CD206, CD280: mannose receptor, C type
K18808	54	8	75	45	45	75	56	25	ns	ns	2.27466e-08	ns	ns	ns	TLR13: toll-like receptor 13
K01025	32	15	25	18	34	87	54	36	ns	ns	6.58139e-05	ns	0.00184022	ns	SULT1: sulfotransferase
K14639	32	7	21	3	1	99	16	21	ns	ns	0.000333561	ns	ns	ns	SLC15A5: solute carrier family 15, member 5
K08202	41	29	39	45	63	86	64	51	ns	ns	0.00054178	ns	0.00244339	ns	SLC22A4_5, OCTN: MFS transporter, OCT family, solute carrier family 22 (organic cation transporter), member 4/5
K18809	14	6	14	11	18	40	39	15	ns	ns	0.000561756	ns	0.0232331	ns	TL: protein toll
K04977	7	1	26	20	2	26	16	8	ns	ns	0.000576952	ns	ns	ns	TRPM2: transient receptor potential cation channel subfamily M member 2
K16726	7	2	38	16	6	36	14	6	ns	ns	0.000786084	ns	ns	0.00721855	ANKRD17, MASK: ankyrin repeat domain-containing protein 17
K00544	4	0	3	6	13	10	7	10	ns	ns	0.00219075	ns	0.0476339	ns	BHMT: betaine-homocysteine S-methyltransferase
K00503	14	6	31	21	20	23	23	24	ns	ns	0.00229425	ns	ns	ns	DBH: dopamine beta-monooxygenase
K00718	26	8	42	13	10	51	23	27	ns	ns	0.00284783	ns	ns	ns	FUT1_2: galactoside 2-L-fucosyltransferase 1/2
K00666	18	9	2	21	44	10	33	23	ns	ns	0.00375053	ns	3.25486e-07	ns	ACSF2: fatty-acyl-CoA synthase
K19511	22	17	36	38	42	55	31	26	ns	ns	0.00427088	ns	ns	ns	PXDN, VPO1: peroxidase
K06780	5	0	49	6	1	25	6	3	ns	ns	0.00432624	ns	ns	1.52882e-07	CADM3, IGSF4B, NECL1, TSLL1: cell adhesion molecule 3
K17353	28	8	16	32	21	16	26	19	ns	ns	0.00651932	ns	ns	ns	TSPAN18: tetraspanin-18
K12183	24	20	95	17	6	137	29	17	ns	ns	0.00653332	ns	ns	4.78751e-05	TSG101, STP22, VPS23: ESCRT-I complex subunit TSG101
K03331	19	4	1	1	39	34	1	4	ns	ns	0.00692578	ns	5.25517e-05	ns	DCXR: L-xylulose reductase
K22415	1	0	12	7	3	19	7	1	ns	ns	0.00854324	ns	ns	ns	ZC3H11: zinc finger CCCH domain-containing protein 11
K18626	27	20	44	30	18	61	48	42	ns	ns	0.00883934	ns	ns	ns	TCHH: trichohyalin
K16060	38	15	73	23	14	45	43	36	ns	ns	0.011731	ns	ns	0.00043098	BIRC2_3: baculoviral IAP repeat-containing protein 2/3
K08285	6	3	2	34	5	4	20	2	ns	ns	0.0121456	ns	0.00179675	ns	TRIM18, MID1: midline 1
K05401	9	1	27	5	3	20	4	7	ns	ns	0.0214102	ns	ns	0.00294647	TLR3, CD283: toll-like receptor 3
K15502	20	20	84	26	17	52	32	48	ns	ns	0.0358949	ns	ns	7.11101e-05	ANKRD28: serine/threonine-protein phosphatase 6 regulatory ankyrin repeat
K04988	27	23	100	36	37	35	30	13	ns	ns	ns	ns	ns	1.59236e-08	PKD1L2: polycystin 1L2
K06776	46	76	169	196	76	21	36	22	ns	ns	ns	ns	ns	1.81112e-08	PTPRK: receptor-type tyrosine-protein phosphatase kappa
K22544	4	2	41	10	1	4	2	2	ns	ns	ns	ns	ns	4.1672e-08	SAMHD1: deoxynucleoside triphosphate triphosphohydrolase SAMHD1
K18032	6	14	55	60	5	2	4	0	ns	ns	ns	ns	ns	3.87692e-06	PTPRA: receptor-type tyrosine-protein phosphatase A
K17388	15	22	60	21	24	26	26	11	ns	ns	ns	ns	ns	0.000151364	ROCK2: Rho-associated protein kinase 2
K10352	44	50	83	42	33	51	31	25	ns	ns	ns	ns	ns	0.000151839	MYH: myosin heavy chain
K06760	3	2	29	3	0	16	0	10	ns	ns	ns	ns	ns	0.000230237	CNTN2: contactin 2
K10159	1	0	16	2	0	1	3	0	ns	ns	ns	ns	ns	0.000335773	TLR2, CD282: toll-like receptor 2
K06585	5	3	23	3	6	4	3	3	ns	ns	ns	ns	ns	0.000483827	ITGA9: integrin alpha 9
K08679	0	0	12	0	0	2	0	0	ns	ns	ns	ns	ns	0.000497929	E5.1.3.6: UDP-glucuronate 4-epimerase
K05849	19	32	54	21	15	26	32	9	ns	ns	ns	ns	ns	0.00062041	SLC8A, NCX: solute carrier family 8 (sodium/calcium exchanger)
K01869	3	3	20	3	3	3	4	1	ns	ns	ns	ns	ns	0.000675108	LARS, leuS: leucyl-tRNA synthetase
K14819	5	5	38	4	2	45	3	5	ns	ns	ns	ns	ns	0.000720156	DUSP12, YVH1: dual specificity phosphatase 12
K15272	5	10	39	17	7	30	5	6	ns	ns	ns	ns	ns	0.000964779	SLC35A1_2_3: solute carrier family 35 (UDP-sugar transporter), member A1/2/3
K17531	1	2	21	2	2	8	4	2	ns	ns	ns	ns	ns	0.0012621	OBSCN, ARHGEF30: obscurin-RhoGEF
K06640	10	27	51	36	21	20	16	12	ns	ns	ns	ns	ns	0.00158655	ATR: serine/threonine-protein kinase ATR
K10609	53	47	115	79	48	75	72	48	ns	ns	ns	ns	ns	0.00159176	CUL4: cullin 4
K03068	6	3	24	4	9	9	5	5	ns	ns	ns	ns	ns	0.00211116	LRP5_6: low density lipoprotein receptor-related protein 5/6
K10896	1	4	12	1	1	1	1	2	ns	ns	ns	ns	ns	0.00330297	FANCM: fanconi anemia group M protein
K06782	2	2	9	0	0	1	0	0	ns	ns	ns	ns	ns	0.00333394	CADM2, IGSF4D, NECL3: cell adhesion molecule 2
K13297	5	21	35	30	13	8	5	7	ns	ns	ns	ns	ns	0.00391475	PTPRT: receptor-type tyrosine-protein phosphatase T
K10414	10	8	18	1	4	9	4	2	ns	ns	ns	ns	ns	0.00506148	DYNC2H, DNCH2: dynein heavy chain 2, cytosolic
K19025	1	1	18	7	1	4	6	1	ns	ns	ns	ns	ns	0.00506148	AP5Z1, SPG48: AP-5 complex subunit zeta-1
K10800	0	1	11	1	1	1	1	1	ns	ns	ns	ns	ns	0.00578485	SMUG1: single-strand selective monofunctional uracil DNA glycosylase
K08883	7	2	25	7	4	16	10	4	ns	ns	ns	ns	ns	0.00636888	TRIM33, TIF1G: tripartite motif-containing protein 33
K06255	4	3	23	6	6	13	8	2	ns	ns	ns	ns	ns	0.00688692	HSPG2: heparan sulfate proteoglycan 2 (perlecan)
K04397	21	13	38	23	7	14	17	17	ns	ns	ns	ns	ns	0.00721855	CASP7: caspase 7
K01867	9	9	21	5	8	11	3	2	ns	ns	ns	ns	ns	0.00735845	WARS, trpS: tryptophanyl-tRNA synthetase
K06820	11	13	31	20	17	10	9	5	ns	ns	ns	ns	ns	0.00853195	PLXNA: plexin A
K09673	12	8	0	1	35	3	14	9	ns	ns	ns	ns	0.000114182	ns	CHST9: carbohydrate 4-sulfotransferase 9
K14464	7	17	3	3	18	4	20	43	ns	ns	ns	ns	0.000279378	ns	FUT-1, FucTC: alpha-1,3-fucosyltransferase
K07409	4	3	0	4	1	42	1	0	ns	ns	ns	ns	0.000518492	ns	CYP1A2: cytochrome P450 family 1 subfamily A polypeptide 2
K14611	25	47	17	24	48	26	49	42	ns	ns	ns	ns	0.00074236	ns	SLC23A1_2, SVCT1_2: solute carrier family 23 (nucleobase transporter), member 1/2
K19983	5	6	1	9	23	14	4	2	ns	ns	ns	ns	0.00327023	ns	EXOC1, SEC3: exocyst complex component 1
K05665	22	22	14	53	18	33	38	6	ns	ns	ns	ns	0.00361143	ns	ABCC1: ATP-binding cassette, subfamily C (CFTR/MRP), member 1
K02183	71	79	60	63	88	85	77	104	ns	ns	ns	ns	0.00495373	ns	CALM: calmodulin
K14589	14	15	4	2	13	49	5	2	ns	ns	ns	ns	0.00780902	ns	CMTR1, FTSJD2, MTR1: cap1 methyltransferase
K01022	14	11	4	7	21	13	13	14	ns	ns	ns	ns	0.00780902	ns	CHST1: keratan sulfate 6-sulfotransferase 1
K05039	26	18	7	10	25	18	17	22	ns	ns	ns	ns	0.00996778	ns	SLC6A6S: solute carrier family 6 (neurotransmitter transporter, GABA) member 6/8/11/12/13

## Sheet: Table S12
Table S12 Counts of pfam domains related to the glycosyl hydrolase families (GHFs) in bivalve genomes
Pfam Accession	Description	Conchocele bisecta	Archivesica marissinica	Gigantidas platifrons	Asymbiotic bivalves					Averages among the asymbiotic bivalves
					Lutraria rhynchaena	Crassostrea gigas	Modiolus philippinarum	Pinctada fucata	Mizuhopecten yessoensis
PF00128	Alpha amylase, catalytic domain	7	5	9	9	14	10	9	8	10
PF00150	Cellulase (glycosyl hydrolase family 5)	0	0	0	1	0	12	2	1	3.2
PF00232	Glycosyl hydrolase family 1	5	0	5	9	1	10	8	4	6.4
PF00331	Glycosyl hydrolase family 10	1	0	2	4	3	6	4	5	4.4
PF00703	Glycosyl hydrolases family 2	2	2	3	1	1	3	2	2	1.8
PF00704	Glycosyl hydrolases family 18	16	16	35	14	18	37	19	21	21.8
PF00722	Glycosyl hydrolases family 16	1	0	3	2	4	5	6	3	4
PF00723	Glycosyl hydrolases family 15	3	3	3	3	2	2	3	2	2.4
PF00728	Glycosyl hydrolase family 20, catalytic domain	14	19	18	10	20	9	16	14	13.8
PF00759	Glycosyl hydrolase family 9	1	3	9	10	6	14	11	7	9.6
PF00933	Glycosyl hydrolase family 3 N terminal domain	3	3	3	2	2	5	3	3	3
PF01055	Glycosyl hydrolases family 31	13	12	11	18	12	19	19	9	15.4
PF01074	Glycosyl hydrolases family 38 N-terminal domain	8	9	8	12	7	8	12	10	9.8
PF01120	Alpha-L-fucosidase	5	4	16	3	11	16	10	12	10.4
PF01229	Glycosyl hydrolases family 39	1	1	1	1	1	2	1	1	1.2
PF01301	Glycosyl hydrolases family 35	3	6	4	3	5	3	3	5	3.8
PF01532	Glycosyl hydrolase family 47	5	4	5	7	4	7	8	5	6.2
PF01630	Hyaluronidase	1	1	1	1	2	1	1	2	1.4
PF01915	Glycosyl hydrolase family 3 C-terminal domain	3	3	3	2	2	5	3	3	3
PF02055	Glycosyl hydrolase family 30 TIM-barrel domain	1	3	3	6	4	3	2	2	3.4
PF02057	Glycosyl hydrolase family 59	3	3	2	4	1	2	1	1	1.8
PF02156	Glycosyl hydrolase family 26	0	0	0	0	0	0	1	1	0.4
PF02638	Glycosyl hydrolase-like 10	1	2	1	1	1	1	2	2	1.4
PF02836	Glycosyl hydrolases family 2, TIM barrel domain	2	2	2	2	4	3	4	3	3.2
PF02837	Glycosyl hydrolases family 2, sugar binding domain	2	1	3	0	3	3	2	3	2.2
PF02838	Glycosyl hydrolase family 20, domain 2	6	6	8	5	8	6	8	6	6.6
PF03200	Glycosyl hydrolase family 63 C-terminal domain	1	2	1	2	2	2	4	1	2.2
PF03537	Glycoside-hydrolase family GH114	0	0	1	1	2	2	2	1	1.6
PF03632	Glycosyl hydrolase family 65 central catalytic domain	3	1	2	3	2	2	1	3	2.2
PF03639	Glycosyl hydrolase family 81	0	0	0	1	1	0	0	1	0.6
PF03644	Glycosyl hydrolase family 85	1	1	1	1	1	2	1	1	1.2
PF03662	Glycosyl hydrolase family 79, N-terminal domain	2	1	2	1	2	4	3	1	2.2
PF03663	Glycosyl hydrolase family 76	1	1	1	1	1	1	3	1	1.4
PF05089	Alpha-N-acetylglucosaminidase (NAGLU) tim-barrel domain	1	1	1	4	1	1	1	3	2
PF07555	beta-N-acetylglucosaminidase	1	1	1	1	1	1	2	1	1.2
PF07748	Glycosyl hydrolases family 38 C-terminal domain	7	9	8	11	8	6	11	9	9
PF11790	Glycosyl hydrolase catalytic core	1	10	4	8	0	9	2	0	3.8
PF14701	Glycogen debranching enzyme, glucanotransferase domain	0	2	2	2	1	1	1	1	1.2
PF16317	Glycosyl hydrolase family 99	1	1	1	1	2	1	1	1	1.2
PF16499	Alpha galactosidase A	4	3	4	7	3	5	4	4	4.6
PF16923	Glycosyl hydrolase family 63 N-terminal domain	1	1	1	1	1	1	1	1	1
PF17189	Glycosyl hydrolase family 30 beta sandwich domain	1	0	3	4	2	3	3	2	2.8
PF17387	Glycosyl hydrolase family 59 central domain	3	2	2	2	1	2	1	1	1.4
	Total	135	144	193	181	167	235	201	167	190.2

## Sheet: Table S13
Table S13 Number of Pfam protein families related to the PRRs that involved in bacterial recognition
Pfam_id	Gene counts in each species								P-value of FISH's exact test (only p < 0.05 shown, ns for not significant)						Annotation	Functions
	Conchocele bisecta	Archivesica marissinica	Gigantidas platifrons	Crassostrea gigas	Lutraria rhynchaena	Modiolus philippinarum	Pinctada fucata	Mizuhopecten yessoensis	P-value for contraction in C. bisecta	P-value for expansion in C. bisecta	P-value for contraction in A. marissinica	P-value for expansion in A. marissinica	P-value for contraction in G. platifrons	P-value for expansion in G. platifrons
PF01582	49	18	125	39	36	133	97	44	ns	ns	1.74077e-07	ns	ns	8.87483e-05	TIR domain	Toll/Interleukin receptor
PF13676	66	35	64	60	53	83	73	51	ns	ns	0.0115031	ns	ns	ns	TIR domain	Toll/Interleukin receptor
PF13855	146	89	214	111	134	266	202	126	ns	ns	2.99048e-05	ns	ns	0.0177258	Leucine rich repeat	Toll/Interleukin receptor
PF00059	91	36	186	226	165	300	248	138	5.91988e-11	ns	2.00706e-28	ns	ns	ns	Lectin C-type domain	C-type lectins
PF02140	5	2	27	23	3	32	29	17	0.00240234	ns	9.40306e-05	ns	ns	ns	Galactose binding lectin domain	galectins
PF00337	12	3	4	10	3	5	3	6	ns	ns	ns	ns	ns	ns	Galactoside-binding lectin	galectins
PF08017	1	9	1	0	0	1	2	10	ns	ns	ns	0.0492935	ns	ns	Fibrinogen binding protein	fibrinogen-related proteins (FREPs)
PF00147	29	47	198	194	69	201	164	58	1.85887e-16	ns	1.27398e-09	ns	ns	0.000965296	Fibrinogen beta and gamma chains, C-terminal globular domain	fibrinogen-related proteins (FREPs)
PF01510	7	3	20	9	5	8	7	6	ns	ns	ns	ns	ns	0.0110746	N-acetylmuramoyl-L-alanine amidase	Peptidoglycan recognition proteins (PGRPs)
PF00047	12	8	29	10	7	25	15	16	ns	ns	ns	ns	ns	0.0286861	Immunoglobulin domain	immunoglobulin
PF07679	75	84	215	109	112	170	110	82	0.00806747	ns	ns	ns	ns	1.08448e-07	Immunoglobulin I-set domain	immunoglobulin
PF07654	16	0	1	0	0	1	0	0	ns	7.77341e-06	ns	ns	ns	ns	Immunoglobulin C1−set domain	immunoglobulin
PF07686	11	4	30	12	8	18	9	9	ns	ns	ns	ns	ns	0.00266225	Immunoglobulin V-set domain	immunoglobulin
